# Supplementary material for: Revision of Nagiella Munroe (Lepidoptera, Crambidae), with the description of a new species from China
Source: Zookeys. 2020 Aug 27;964:143–59. doi: 10.3897/zookeys.964.55703 (PMC7471130; doi:10.3897/zookeys.964.55703)
Supplement: XML Treatment for Nagiella [file zookeys.964.55703-treatment1.xml]

<!DOCTYPE tp:taxon-treatment
  PUBLIC "-//TaxonX//DTD Taxonomic Treatment Publishing DTD v0 20100105//EN" "tax-treatment-NSO.dtd">
<tp:taxon-treatment xmlns:tp="http://www.plazi.org/taxpub"><tp:treatment-meta><kwd-group><label>Taxon classification</label><kwd><named-content xmlns:xlink="http://www.w3.org/1999/xlink" content-type="kingdom">Animalia</named-content></kwd><kwd><named-content xmlns:xlink="http://www.w3.org/1999/xlink" content-type="order">Lepidoptera</named-content></kwd><kwd><named-content xmlns:xlink="http://www.w3.org/1999/xlink" content-type="family">Crambidae</named-content></kwd></kwd-group><mixed-citation publication-type="journal"><person-group><name><surname>Lu</surname><given-names>Xiao-Qiang</given-names></name><name><surname>Du</surname><given-names>Xi-Cui</given-names></name></person-group><article-title>Revision of <italic><tp:taxon-name><tp:taxon-name-part taxon-name-part-type="genus" reg="Nagiella">Nagiella</tp:taxon-name-part></tp:taxon-name></italic> Munroe (<tp:taxon-name><tp:taxon-name-part taxon-name-part-type="order">Lepidoptera</tp:taxon-name-part></tp:taxon-name>, <tp:taxon-name><tp:taxon-name-part taxon-name-part-type="family">Crambidae</tp:taxon-name-part></tp:taxon-name>), with the description of a new species from China</article-title><source>Zookeys</source><day>27</day><month>8</month><year>2020</year><volume>964</volume><fpage>143</fpage><lpage>159</lpage><pub-id pub-id-type="doi">10.3897/zookeys.964.55703</pub-id></mixed-citation></tp:treatment-meta><tp:nomenclature><tp:taxon-name><object-id xmlns:xlink="http://www.w3.org/1999/xlink" content-type="arpha" xlink:type="simple">5C02C8B4-4B15-5A91-B9A0-C0197D87219E</object-id>
              <tp:taxon-name-part taxon-name-part-type="genus" reg="Nagiella">Nagiella</tp:taxon-name-part>
            </tp:taxon-name><tp:taxon-authority>Munroe, 1976</tp:taxon-authority><tp:nomenclature-citation-list><tp:nomenclature-citation><tp:taxon-name>
                  <tp:taxon-name-part taxon-name-part-type="genus" reg="Nagia">Nagia</tp:taxon-name-part>
                </tp:taxon-name><comment>Walker, 1866: 1320 (preocc.). Type species: <tp:taxon-name><tp:taxon-name-part taxon-name-part-type="genus" reg="Nagia">Nagia</tp:taxon-name-part> <tp:taxon-name-part taxon-name-part-type="species" reg="desmialis">desmialis</tp:taxon-name-part></tp:taxon-name> Walker, 1866, by monotypy.</comment></tp:nomenclature-citation><tp:nomenclature-citation><tp:taxon-name>
                  <tp:taxon-name-part taxon-name-part-type="genus" reg="Nagiella">Nagiella</tp:taxon-name-part>
                </tp:taxon-name><comment>Munroe, 1976: 876. Type species: <tp:taxon-name><tp:taxon-name-part taxon-name-part-type="genus" reg="Nagia">Nagia</tp:taxon-name-part> <tp:taxon-name-part taxon-name-part-type="species" reg="desmialis">desmialis</tp:taxon-name-part></tp:taxon-name> Walker, 1866, by monotypy (of <tp:taxon-name><tp:taxon-name-part taxon-name-part-type="genus" reg="Nagia">Nagia</tp:taxon-name-part></tp:taxon-name> Walker, 1866).</comment></tp:nomenclature-citation></tp:nomenclature-citation-list></tp:nomenclature><tp:treatment-sec sec-type="diagnosis" id="SECID0E2WAE"><title>Diagnosis.</title><p>Frons rounded. Labial palpus broad, obliquely upturned and curved, compressed, third joint extremely minute, short and stout (Fig. <xref ref-type="fig" rid="F2">2</xref>). Male antenna with ventral cilia. Legs smooth. Fore wings near rectangular at the tips; length of cell approximately half of wing; R from cell at approximately two-thirds; Rs<sub>2</sub> anastomosed with Rs<sub>3</sub> approximately three-fifths beyond cell; Rs<sub>1</sub> closely approximated to Rs<sub>2</sub>+Rs<sub>3</sub>; Rs<sub>4</sub> curved towards Rs<sub>2</sub>+Rs<sub>3</sub> at base; discocellulars arcuately incurved; M<sub>2</sub>, M<sub>3</sub> and CuA<sub>1</sub> from posterior angle of the cell uniformly at the base; CuA<sub>2</sub> from three-fourths below the cell. Hindwing with length of cell one-third of wing; Sc+R anastomosed with Rs approximately one-fourth beyond the cell; M<sub>2</sub>, M<sub>3</sub> and CuA<sub>1</sub> separately from posterior angle of the cell; CuA<sub>2</sub> from two-thirds below the cell; discocellulars incurved (Fig. <xref ref-type="fig" rid="F2">3</xref>). Male genitalia: Uncus short and wide; gnathos present in most species; valva lingulate, posterior margin with long setae cluster in most species; clasper near base, developed and pointed to sacculus; phallus cylindrical, cornuti absent in most species. Female genitalia: Apophyses anteriores longer than apophyses posteriores, rhomboidally expanded near base; ductus seminalis from the ductus bursae; corpus bursae oval, with signum.</p><fig id="F2" position="float" orientation="portrait"><object-id xmlns:xlink="http://www.w3.org/1999/xlink" content-type="doi" xlink:type="simple">10.3897/zookeys.964.55703.figures2-3</object-id><object-id xmlns:xlink="http://www.w3.org/1999/xlink" content-type="arpha" xlink:type="simple">5E0E51DB-0AF8-5808-AD0B-F88053A743BA</object-id><label>Figures 2, 3.</label><caption><p>Head and wing venation of <italic><tp:taxon-name><tp:taxon-name-part taxon-name-part-type="genus" reg="Nagiella">Nagiella</tp:taxon-name-part> <tp:taxon-name-part taxon-name-part-type="species" reg="quadrimaculalis">quadrimaculalis</tp:taxon-name-part></tp:taxon-name></italic> (Kollar &amp; Redtenbacher, 1844). Wing slide no. LXQ20001, male.</p></caption><graphic xmlns:xlink="http://www.w3.org/1999/xlink" xlink:href="zookeys-964-143-g002.jpg" position="float" orientation="portrait" xlink:type="simple" id="oo_446786.jpg"><uri content-type="original_file" xlink:type="simple">https://binary.pensoft.net/fig/446786</uri></graphic></fig></tp:treatment-sec><tp:treatment-sec sec-type="remarks" id="SECID0EBZAE"><title>Remarks.</title><p>According to <xref ref-type="bibr" rid="B30">Munroe (1976)</xref> and <xref ref-type="bibr" rid="B42">Ullah et al. (2017)</xref>, <italic><tp:taxon-name><tp:taxon-name-part taxon-name-part-type="genus" reg="Nagiella">Nagiella</tp:taxon-name-part></tp:taxon-name></italic> can be differentiated from its similar genera by its short and wide uncus, developed gnathos, broader valva with stout setae subapically, large oblique clasper and absence of cornuti, as well as by the type of wing maculation. In <italic><tp:taxon-name><tp:taxon-name-part taxon-name-part-type="genus" reg="Nagiella">N.</tp:taxon-name-part> <tp:taxon-name-part taxon-name-part-type="species" reg="bispina">bispina</tp:taxon-name-part></tp:taxon-name></italic> sp. nov., however, the gnathos is absent, the valva costa has no stout setae, and cornuti are present. Other morphological and DNA barcode data of this new species indicate it as a member of the genus. Therefore, the diagnosis of <italic><tp:taxon-name><tp:taxon-name-part taxon-name-part-type="genus" reg="Nagiella">Nagiella</tp:taxon-name-part></tp:taxon-name></italic> was revised based on previous studies and our research, including supplementation of the wing venation.</p></tp:treatment-sec><ref-list><ref id="B30"><mixed-citation xmlns:xlink="http://www.w3.org/1999/xlink" xlink:type="simple"><person-group><name name-style="western"><surname>Munroe</surname><given-names>EG</given-names></name></person-group> (<year>1976</year>) <article-title>New genera and species of <tp:taxon-name><tp:taxon-name-part taxon-name-part-type="subfamily">Pyraustinae</tp:taxon-name-part></tp:taxon-name> (<tp:taxon-name><tp:taxon-name-part taxon-name-part-type="order">Lepidoptera</tp:taxon-name-part></tp:taxon-name>: <tp:taxon-name><tp:taxon-name-part taxon-name-part-type="family">Pyralidae</tp:taxon-name-part></tp:taxon-name>), mainly from the collection of the British Museum (Natural History).</article-title><source>The Canadian Entomologist</source><volume>108</volume>: <fpage>873</fpage>–<lpage>884</lpage>. <ext-link xlink:type="simple" ext-link-type="doi" xlink:href="10.4039/Ent108873-8">https://doi.org/10.4039/Ent108873-8</ext-link></mixed-citation></ref><ref id="B42"><mixed-citation xmlns:xlink="http://www.w3.org/1999/xlink" xlink:type="simple"><person-group><name name-style="western"><surname>Ullah</surname><given-names>M</given-names></name><name name-style="western"><surname>Yang</surname><given-names>ZF</given-names></name><name name-style="western"><surname>Qiao</surname><given-names>PP</given-names></name><name name-style="western"><surname>Zhang</surname><given-names>YL</given-names></name></person-group> (<year>2017</year>) <article-title>A new cryptic species of <italic><tp:taxon-name><tp:taxon-name-part taxon-name-part-type="genus">Nagiella</tp:taxon-name-part></tp:taxon-name></italic> Munroe from China revealed by DNA barcodes and morphological evidence (<tp:taxon-name><tp:taxon-name-part taxon-name-part-type="order">Lepidoptera</tp:taxon-name-part></tp:taxon-name>, <tp:taxon-name><tp:taxon-name-part taxon-name-part-type="family">Crambidae</tp:taxon-name-part></tp:taxon-name>, <tp:taxon-name><tp:taxon-name-part taxon-name-part-type="subfamily">Spilomelinae</tp:taxon-name-part></tp:taxon-name>).</article-title><source>ZooKeys</source><volume>679</volume>: <fpage>65</fpage>–<lpage>76</lpage>. <ext-link xlink:type="simple" ext-link-type="doi" xlink:href="10.3897/zookeys.679.11960">https://doi.org/10.3897/zookeys.679.11960</ext-link></mixed-citation></ref></ref-list></tp:taxon-treatment>
