# Supplementary material for: Revision of Nagiella Munroe (Lepidoptera, Crambidae), with the description of a new species from China
Source: Zookeys. 2020 Aug 27;964:143–59. doi: 10.3897/zookeys.964.55703 (PMC7471130; doi:10.3897/zookeys.964.55703)
Supplement: XML Treatment for Nagiella hortulatoides [file zookeys.964.55703-treatment2.xml]

<!DOCTYPE tp:taxon-treatment
  PUBLIC "-//TaxonX//DTD Taxonomic Treatment Publishing DTD v0 20100105//EN" "tax-treatment-NSO.dtd">
<tp:taxon-treatment xmlns:tp="http://www.plazi.org/taxpub"><tp:treatment-meta><kwd-group><label>Taxon classification</label><kwd><named-content xmlns:xlink="http://www.w3.org/1999/xlink" content-type="kingdom">Animalia</named-content></kwd><kwd><named-content xmlns:xlink="http://www.w3.org/1999/xlink" content-type="order">Lepidoptera</named-content></kwd><kwd><named-content xmlns:xlink="http://www.w3.org/1999/xlink" content-type="family">Crambidae</named-content></kwd></kwd-group><mixed-citation publication-type="journal"><person-group><name><surname>Lu</surname><given-names>Xiao-Qiang</given-names></name><name><surname>Du</surname><given-names>Xi-Cui</given-names></name></person-group><article-title>Revision of <italic><tp:taxon-name><tp:taxon-name-part taxon-name-part-type="genus" reg="Nagiella">Nagiella</tp:taxon-name-part></tp:taxon-name></italic> Munroe (<tp:taxon-name><tp:taxon-name-part taxon-name-part-type="order">Lepidoptera</tp:taxon-name-part></tp:taxon-name>, <tp:taxon-name><tp:taxon-name-part taxon-name-part-type="family">Crambidae</tp:taxon-name-part></tp:taxon-name>), with the description of a new species from China</article-title><source>Zookeys</source><day>27</day><month>8</month><year>2020</year><volume>964</volume><fpage>143</fpage><lpage>159</lpage><pub-id pub-id-type="doi">10.3897/zookeys.964.55703</pub-id></mixed-citation></tp:treatment-meta><tp:nomenclature><tp:taxon-name><object-id xmlns:xlink="http://www.w3.org/1999/xlink" content-type="arpha" xlink:type="simple">C683F2D1-880B-57AB-B366-9C73D10C46BD</object-id>
              <tp:taxon-name-part taxon-name-part-type="genus" reg="Nagiella">Nagiella</tp:taxon-name-part>
              <tp:taxon-name-part taxon-name-part-type="species" reg="hortulatoides">hortulatoides</tp:taxon-name-part>
            </tp:taxon-name><tp:taxon-authority>Munroe, 1976</tp:taxon-authority><xref ref-type="fig" rid="F3">Figures 4</xref><xref ref-type="fig" rid="F4">, 9</xref><tp:nomenclature-citation-list><tp:nomenclature-citation><tp:taxon-name>
                  <tp:taxon-name-part taxon-name-part-type="genus" reg="Nagiella">Nagiella</tp:taxon-name-part> <tp:taxon-name-part taxon-name-part-type="species" reg="hortulatoides">hortulatoides</tp:taxon-name-part></tp:taxon-name><comment>Munroe, 1976: 876, figs 2, 14, 19.</comment></tp:nomenclature-citation></tp:nomenclature-citation-list></tp:nomenclature><tp:treatment-sec sec-type="material" id="SECID0E5BAG"><title>Material examined.</title><p>China, Yunnan: 10 ♂♂, Honghe Prefecture, Huanglian Mountain, 900 m, 27.V.2018, leg. Xiao-Qiang Lu &amp; Xi-Cui Du. Genitalia slide no.: LXQ18170 ♂, LXQ18187 ♂, LXQ18311 ♂.</p></tp:treatment-sec><tp:treatment-sec sec-type="diagnosis" id="SECID0EDCAG"><title>Diagnosis.</title><p>Adult (Fig. <xref ref-type="fig" rid="F3">4</xref>): Frons, palpi, basal antenna, most of vertex black. Thorax orange with blackish-fuscous spot. Wings white, light orange at base, maculation grey, with terminal line white, discontinuous. Forewing with orbicular spot and discoidal spot round, a large elongate elliptical spot from base to orbicular spot below cell; grey terminal area broad, with inside concave between M<sub>1</sub> and CuA<sub>2</sub>. Hindwing with discoidal spot round; grey terminal area broad, with inside slightly concave between M<sub>2</sub> and CuA<sub>2</sub>. Abdomen with first and second segment orange with three black spots, the rest grey. Male genitalia (Fig. <xref ref-type="fig" rid="F4">9</xref>): Uncus trapezoidal. Gnathos slender, finger-like. Valve elongate lingulate, posterior margin with clusters of long setae near middle and terminal, clasper thickly finger-like. Female genitalia: Corpus bursae with a round signum (<xref ref-type="bibr" rid="B30">Munroe 1976</xref>).</p><fig id="F3" position="float" orientation="portrait"><object-id xmlns:xlink="http://www.w3.org/1999/xlink" content-type="doi" xlink:type="simple">10.3897/zookeys.964.55703.figures4-8</object-id><object-id xmlns:xlink="http://www.w3.org/1999/xlink" content-type="arpha" xlink:type="simple">0BCC2FC6-73DD-579D-A8BE-25B4840E1E79</object-id><label>Figures 4–8.</label><caption><p>Habitus of <italic><tp:taxon-name><tp:taxon-name-part taxon-name-part-type="genus" reg="Nagiella">Nagiella</tp:taxon-name-part></tp:taxon-name></italic> species <bold>4</bold><italic><tp:taxon-name><tp:taxon-name-part taxon-name-part-type="genus" reg="Nagiella">N.</tp:taxon-name-part> <tp:taxon-name-part taxon-name-part-type="species" reg="hortulatoides">hortulatoides</tp:taxon-name-part></tp:taxon-name></italic> male <bold>5</bold><italic><tp:taxon-name><tp:taxon-name-part taxon-name-part-type="genus" reg="Nagiella">N.</tp:taxon-name-part> <tp:taxon-name-part taxon-name-part-type="species" reg="inferior">inferior</tp:taxon-name-part></tp:taxon-name></italic> male <bold>6</bold><italic><tp:taxon-name><tp:taxon-name-part taxon-name-part-type="genus" reg="Nagiella">N.</tp:taxon-name-part> <tp:taxon-name-part taxon-name-part-type="species" reg="quadrimaculalis">quadrimaculalis</tp:taxon-name-part></tp:taxon-name></italic> male <bold>7</bold><italic><tp:taxon-name><tp:taxon-name-part taxon-name-part-type="genus" reg="Nagia">Nagia</tp:taxon-name-part> <tp:taxon-name-part taxon-name-part-type="species" reg="incomitata">incomitata</tp:taxon-name-part></tp:taxon-name></italic><xref ref-type="bibr" rid="B38">Swinhoe 1894</xref> female, type, BMNH Pyr., London. <bold>7A</bold> head <bold>8</bold><italic><tp:taxon-name><tp:taxon-name-part taxon-name-part-type="genus" reg="Nagiella">Nagiella</tp:taxon-name-part> <tp:taxon-name-part taxon-name-part-type="species" reg="bispina">bispina</tp:taxon-name-part></tp:taxon-name></italic> sp. nov. male, holotype.</p></caption><graphic xmlns:xlink="http://www.w3.org/1999/xlink" xlink:href="zookeys-964-143-g003.jpg" position="float" orientation="portrait" xlink:type="simple" id="oo_446787.jpg"><uri content-type="original_file" xlink:type="simple">https://binary.pensoft.net/fig/446787</uri></graphic></fig></tp:treatment-sec><tp:treatment-sec sec-type="distribution" id="SECID0EYFAG"><title>Distribution.</title><p>China (Yunnan), Myanmar (<xref ref-type="bibr" rid="B30">Munroe 1976</xref>).</p></tp:treatment-sec><tp:treatment-sec sec-type="remarks" id="SECID0ECGAG"><title>Remarks.</title><p>This species is recorded for the first time in China.</p></tp:treatment-sec><tp:treatment-sec><!--Section generated to contain objects referenced in tp:taxon-treatment.--><fig id="F4" position="float" orientation="portrait"><object-id xmlns:xlink="http://www.w3.org/1999/xlink" content-type="doi" xlink:type="simple">10.3897/zookeys.964.55703.figures9-15</object-id><object-id xmlns:xlink="http://www.w3.org/1999/xlink" content-type="arpha" xlink:type="simple">9734F6CD-4906-5545-87CE-04AC3FB4CD4C</object-id><label>Figures 9–15.</label><caption><p>Genitalia of <italic><tp:taxon-name><tp:taxon-name-part taxon-name-part-type="genus" reg="Nagiella">Nagiella</tp:taxon-name-part></tp:taxon-name></italic> species <bold>9</bold><italic><tp:taxon-name><tp:taxon-name-part taxon-name-part-type="genus" reg="Nagiella">N.</tp:taxon-name-part> <tp:taxon-name-part taxon-name-part-type="species" reg="hortulatoides">hortulatoides</tp:taxon-name-part></tp:taxon-name></italic>: male, genitalia slide no. LXQ18311 <bold>10, 13</bold><italic><tp:taxon-name><tp:taxon-name-part taxon-name-part-type="genus" reg="Nagiella">N.</tp:taxon-name-part> <tp:taxon-name-part taxon-name-part-type="species" reg="inferior">inferior</tp:taxon-name-part></tp:taxon-name></italic>: <bold>10</bold> male, genitalia slide no. LXQ18291 <bold>13</bold> female, genitalia slide no. XLJ14239 <bold>11, 14</bold><italic><tp:taxon-name><tp:taxon-name-part taxon-name-part-type="genus" reg="Nagiella">N.</tp:taxon-name-part> <tp:taxon-name-part taxon-name-part-type="species" reg="quadrimaculalis">quadrimaculalis</tp:taxon-name-part></tp:taxon-name></italic>: <bold>11</bold> male, genitalia slide no. LXQ18310 <bold>14</bold> female, genitalia slide no. LXQ18306 <bold>12, 15</bold><italic><tp:taxon-name><tp:taxon-name-part taxon-name-part-type="genus" reg="Nagiella">N.</tp:taxon-name-part> <tp:taxon-name-part taxon-name-part-type="species" reg="bispina">bispina</tp:taxon-name-part></tp:taxon-name></italic> sp. nov.: <bold>12</bold> male, holotype, genitalia slide no. XLJ14011 <bold>15</bold> female, paratype, slide no. XLJ14009 <bold>15A</bold> signa.</p></caption><graphic xmlns:xlink="http://www.w3.org/1999/xlink" xlink:href="zookeys-964-143-g004.jpg" position="float" orientation="portrait" xlink:type="simple" id="oo_446788.jpg"><uri content-type="original_file" xlink:type="simple">https://binary.pensoft.net/fig/446788</uri></graphic></fig></tp:treatment-sec><ref-list><ref id="B38"><mixed-citation xmlns:xlink="http://www.w3.org/1999/xlink" xlink:type="simple"><person-group><name name-style="western"><surname>Swinhoe</surname><given-names>C</given-names></name></person-group> (<year>1894</year>) New <tp:taxon-name><tp:taxon-name-part taxon-name-part-type="above-genus">Pyrales</tp:taxon-name-part></tp:taxon-name> from the Khasia Hills. Annals and Magazine of Natural History, including Zoology, Botany and Geology, London (ser. 6) 14(81): 197–210. <ext-link xlink:type="simple" ext-link-type="doi" xlink:href="10.1080/00222939408677791">https://doi.org/10.1080/00222939408677791</ext-link></mixed-citation></ref><ref id="B30"><mixed-citation xmlns:xlink="http://www.w3.org/1999/xlink" xlink:type="simple"><person-group><name name-style="western"><surname>Munroe</surname><given-names>EG</given-names></name></person-group> (<year>1976</year>) <article-title>New genera and species of <tp:taxon-name><tp:taxon-name-part taxon-name-part-type="subfamily">Pyraustinae</tp:taxon-name-part></tp:taxon-name> (<tp:taxon-name><tp:taxon-name-part taxon-name-part-type="order">Lepidoptera</tp:taxon-name-part></tp:taxon-name>: <tp:taxon-name><tp:taxon-name-part taxon-name-part-type="family">Pyralidae</tp:taxon-name-part></tp:taxon-name>), mainly from the collection of the British Museum (Natural History).</article-title><source>The Canadian Entomologist</source><volume>108</volume>: <fpage>873</fpage>–<lpage>884</lpage>. <ext-link xlink:type="simple" ext-link-type="doi" xlink:href="10.4039/Ent108873-8">https://doi.org/10.4039/Ent108873-8</ext-link></mixed-citation></ref></ref-list></tp:taxon-treatment>
