# Supplementary material for: Revision of Nagiella Munroe (Lepidoptera, Crambidae), with the description of a new species from China
Source: Zookeys. 2020 Aug 27;964:143–59. doi: 10.3897/zookeys.964.55703 (PMC7471130; doi:10.3897/zookeys.964.55703)
Supplement: XML Treatment for Nagiella inferior [file zookeys.964.55703-treatment3.xml]

<!DOCTYPE tp:taxon-treatment
  PUBLIC "-//TaxonX//DTD Taxonomic Treatment Publishing DTD v0 20100105//EN" "tax-treatment-NSO.dtd">
<tp:taxon-treatment xmlns:tp="http://www.plazi.org/taxpub"><tp:treatment-meta><kwd-group><label>Taxon classification</label><kwd><named-content xmlns:xlink="http://www.w3.org/1999/xlink" content-type="kingdom">Animalia</named-content></kwd><kwd><named-content xmlns:xlink="http://www.w3.org/1999/xlink" content-type="order">Lepidoptera</named-content></kwd><kwd><named-content xmlns:xlink="http://www.w3.org/1999/xlink" content-type="family">Crambidae</named-content></kwd></kwd-group><mixed-citation publication-type="journal"><person-group><name><surname>Lu</surname><given-names>Xiao-Qiang</given-names></name><name><surname>Du</surname><given-names>Xi-Cui</given-names></name></person-group><article-title>Revision of <italic><tp:taxon-name><tp:taxon-name-part taxon-name-part-type="genus" reg="Nagiella">Nagiella</tp:taxon-name-part></tp:taxon-name></italic> Munroe (<tp:taxon-name><tp:taxon-name-part taxon-name-part-type="order">Lepidoptera</tp:taxon-name-part></tp:taxon-name>, <tp:taxon-name><tp:taxon-name-part taxon-name-part-type="family">Crambidae</tp:taxon-name-part></tp:taxon-name>), with the description of a new species from China</article-title><source>Zookeys</source><day>27</day><month>8</month><year>2020</year><volume>964</volume><fpage>143</fpage><lpage>159</lpage><pub-id pub-id-type="doi">10.3897/zookeys.964.55703</pub-id></mixed-citation></tp:treatment-meta><tp:nomenclature><tp:taxon-name><object-id xmlns:xlink="http://www.w3.org/1999/xlink" content-type="arpha" xlink:type="simple">77EA19A4-157C-5492-AD85-977D38A92064</object-id>
              <tp:taxon-name-part taxon-name-part-type="genus" reg="Nagiella">Nagiella</tp:taxon-name-part>
              <tp:taxon-name-part taxon-name-part-type="species" reg="inferior">inferior</tp:taxon-name-part>
            </tp:taxon-name><tp:taxon-authority>(Hampson, 1899)</tp:taxon-authority><xref ref-type="fig" rid="F3">Figures 5</xref><xref ref-type="fig" rid="F4">, 10</xref><xref ref-type="fig" rid="F4">, 13</xref><tp:nomenclature-citation-list><tp:nomenclature-citation><tp:taxon-name>
                  <tp:taxon-name-part taxon-name-part-type="genus" reg="Sylepta">Sylepta</tp:taxon-name-part>
                </tp:taxon-name><comment>[sic] <tp:taxon-name><tp:taxon-name-part taxon-name-part-type="genus" reg="Sylepta"/><tp:taxon-name-part taxon-name-part-type="species" reg="inferior">inferior</tp:taxon-name-part></tp:taxon-name> Hampson, 1899: 724.</comment></tp:nomenclature-citation><tp:nomenclature-citation><tp:taxon-name>
                  <tp:taxon-name-part taxon-name-part-type="genus" reg="Botys">Botys</tp:taxon-name-part> <tp:taxon-name-part taxon-name-part-type="species" reg="quadrimaculalis">quadrimaculalis</tp:taxon-name-part></tp:taxon-name><comment>Motschulsky, 1861: 37.</comment></tp:nomenclature-citation><tp:nomenclature-citation><tp:taxon-name>
                  <tp:taxon-name-part taxon-name-part-type="genus" reg="Nagiella">Nagiella</tp:taxon-name-part> <tp:taxon-name-part taxon-name-part-type="species" reg="inferior">inferior</tp:taxon-name-part></tp:taxon-name><comment>: Munroe, 1976: 876.</comment></tp:nomenclature-citation><tp:nomenclature-citation><tp:taxon-name>
                  <tp:taxon-name-part taxon-name-part-type="genus" reg="Pleuroptya">Pleuroptya</tp:taxon-name-part> <tp:taxon-name-part taxon-name-part-type="species" reg="inferior">inferior</tp:taxon-name-part></tp:taxon-name><comment>: Inoue, 1982: 343.</comment></tp:nomenclature-citation></tp:nomenclature-citation-list></tp:nomenclature><tp:treatment-sec sec-type="material" id="SECID0EPJAG"><title>Material examined.</title><p>China, Liaoning: Huanren County, Laotuding, 28.VII.2012, leg. Dan-Dan Zhang &amp; Li-Jun Yang (SYSU); Gansu: 1 ♂, Kangxian County, Baiyun Mountain, 1200 m, 3.VII.2018, leg. Xiao-Qiang Lu &amp; Xi-Cui Du; Shanxi: 1 ♂, Jincheng City, Manghe, 725 m, 28.VI.2018, leg. Xiao-Qiang Lu &amp; Xi-Cui Du; Shaanxi: Ningxia County, Xunyangba Town, 1400 m, 4.VIII.2014, leg. Jiu-Yang Luo &amp; Kai-Li Liu; 3 ♂♂, Taibai County, Huangbaiyuan Town, 1200 m, 19.VIII.2014, leg. Kai-Li Liu; 6 ♂♂, 1 ♀, Baojilong County, 900 m, 6.VII.2018, leg. Xiao-Qiang Lu &amp; Xi-Cui Du; Hubei: 15 ♂♂, Dabie Mountain, Taohua Village, 590 m, 25–28.VI.2014, leg. Li-Jun Xu; 2 ♂♂, Xiangyang City, Maqian Town, 1100 m, 19.VI.2018, leg. Xiao-Qiang Lu &amp; Xi-Cui Du; Zhejiang: 1 ♂, Jiulong Mountain, 50 m, 4.VIII.2011, leg. Xiao-Bing Fu; 9 ♂♂, Tianmu Mountain Nature Reserve, 400 m, 25–28.VII.2011, leg. Xi-Cui Du &amp; Xiao-Bing Fu; 4 ♂♂, Qingliangfeng Nature Reserve, 300 m, 18–22.V.2012, leg. Xiao-Bing Fu; Tibet: Motuo County, Didong Village, 840 m, 15.VIII.2006, leg. Fu-Qiang Chen (<named-content xmlns:xlink="http://www.w3.org/1999/xlink" content-type="dwc:institutional_code" xlink:type="simple">IOZ</named-content>); Chongqing: 1 ♂ Jingfoshan Nature Reserve, 679 m, 15.IX.2018, leg. Xi-Cui Du; 1 ♂, Hechuan Farm, 230 m, 3.VII.2009, leg. Xi-Cui Du; 6 ♂♂, Chengkou County, Dongan Village, xingtian Village, 1300 m, 26.VI.2013, leg. Gui-Qing He &amp; Li-Jun Xu; Sichaun: 4 ♂♂, Tongjiang County, Nuoshui River Scenic Area, 700 m, 5.VII.2013, leg. Gui-Qing He &amp; Dan Xu; 1 ♂, Nanjiang County, Guangwu Mountain, 900 m, 10.VII.2013, leg. Gui-Qing He &amp; Li-Jun Xu; 1 ♂, 2 ♀♀, Huagaoxi Nature Reserve, Guandou Village, 763 m, 11.X.2014, leg. Li-Jun Xu &amp; Dan Xu; Guizhou: 1 ♂, Kuankuoshui, Baishao, 800 m, 12.VIII.2010, leg. Xi-Cui Du; 1 ♂, Maolan Nature Reserve, Lanei Village, 806 m, 24.VII.2015, leg. Dan Xu; Yunnan: 2 ♂♂, Honghe Prefecture, Ma’andi, 1300 m, 14.V.2015, leg. Xue-Li Wei; 2 ♂♂, Xishuangbannadaizu Prefecture, Menglun Town, 620 m, 17.V.2018, leg. Xiao-Qiang Lu &amp; Xi-Cui Du; Guangxi: 1 ♂, Longzhou, Nonggang, 188 m, 26.VII.2011, leg. Gui-Qing He; 1 ♂, Jingxiu, Shengtang Mountain, 600 m, 28.VIII. 2011, leg. Li-Yang Jun; 1 ♂, Jinzhong Mountain, Miaozhai, 1450 m, 31.VII.2014, leg. Xue-Li Wei &amp; Chao Ran; 3 ♂♂, Cenwanglaoshan, Longdaping, 1290 m, 10.VIII.2014, leg. Xue-Li Wei &amp; Chao Ran; 1♂, Hechi, Jiuwanshan, 1600 m, 23.VII.2015, leg. Ji-Ping Wan; Hainan: Wuzhi Mountain, 795 m, 20.V.2014, leg. Li-Jun Xu &amp; Xu Dan. Genitalia slide no.: XLJ13114 ♂, XLJ14053 ♂, XLJ14219 ♂, LXQ18284 ♂, LXQ18291 ♂, LXQ18303 ♂, XLJ14220 ♀, XLJ14239 ♀.</p></tp:treatment-sec><tp:treatment-sec sec-type="diagnosis" id="SECID0E1JAG"><title>Diagnosis.</title><p>Adult (Fig. <xref ref-type="fig" rid="F3">5</xref>): Wings brown. Forewing length 10.0–12.5 mm (wingspan 22.0–28.0 mm); a small white spot between the orbicular spot and discoidal spot; a large white subreniform spot between the discoidal spot and postmedial line, up to Rs<sub>2</sub>+Rs<sub>3</sub> and down to CuA<sub>1</sub>; antemedial and postmedial line unclear. Hindwing with a large white irregular quadrilateral spot between the discoidal spot and postmedial line, dentated between M<sub>2</sub> and M<sub>3.</sub> Male genitalia (Fig. <xref ref-type="fig" rid="F4">10</xref>): Uncus trapezoidal, distal half with setae. Gnathos stubby, fingerlike or tuberculiform. Clasper thin, fingerlike. Female genitalia (Fig. <xref ref-type="fig" rid="F4">13</xref>): Signum round, very small.</p></tp:treatment-sec><tp:treatment-sec sec-type="Male genitalia" id="SECID0EWKAG"><title>Male genitalia</title><p>(Fig. <xref ref-type="fig" rid="F4">10</xref>). Uncus trapezoidal, slightly concave terminally, distal half with setae. Gnathos stubby, finger-like or tubercle-like. Valva elongate lingulate, slightly narrowed, terminal with a crowd of long setae, posterior margin with a cluster of long setae near the middle and slightly concave distally; clasper thin, finger-like, constricted near middle. Saccus conical, broad. Juxta semi-circular. Phallus longitudinally wrinkled distally.</p></tp:treatment-sec><tp:treatment-sec sec-type="Female genitalia" id="SECID0EALAG"><title>Female genitalia</title><p>(Fig. <xref ref-type="fig" rid="F4">13</xref>). Apophyses anteriores ca. twice the length of apophyses posteriores. Ductus bursae ca. twice the length of corpus bursae; ductus seminalis from the middle of ductus bursae. Corpus bursae oval, with a very small leaflike signum.</p></tp:treatment-sec><tp:treatment-sec sec-type="distribution" id="SECID0EKLAG"><title>Distribution.</title><p>China (Liaoning, Gansu, Shanxi, Shaanxi, Henan, Hubei, Zhejiang, Jiangsu, Jiangxi, Tibet, Sichuan, Chongqing, Guizhou, Yunnan, Guangdong, Guangxi, Hainan, Fujian, Taiwan), Korea, Japan, India, Russia (far east) (<xref ref-type="bibr" rid="B10">Hampson 1899</xref>; <xref ref-type="bibr" rid="B14">Inoue 1982</xref>; <xref ref-type="bibr" rid="B4">Du 2009</xref>).</p></tp:treatment-sec><tp:treatment-sec><!--Section generated to contain objects referenced in tp:taxon-treatment.--><fig id="F3" position="float" orientation="portrait"><object-id xmlns:xlink="http://www.w3.org/1999/xlink" content-type="doi" xlink:type="simple">10.3897/zookeys.964.55703.figures4-8</object-id><object-id xmlns:xlink="http://www.w3.org/1999/xlink" content-type="arpha" xlink:type="simple">0BCC2FC6-73DD-579D-A8BE-25B4840E1E79</object-id><label>Figures 4–8.</label><caption><p>Habitus of <italic><tp:taxon-name><tp:taxon-name-part taxon-name-part-type="genus" reg="Nagiella">Nagiella</tp:taxon-name-part></tp:taxon-name></italic> species <bold>4</bold><italic><tp:taxon-name><tp:taxon-name-part taxon-name-part-type="genus" reg="Nagiella">N.</tp:taxon-name-part> <tp:taxon-name-part taxon-name-part-type="species" reg="hortulatoides">hortulatoides</tp:taxon-name-part></tp:taxon-name></italic> male <bold>5</bold><italic><tp:taxon-name><tp:taxon-name-part taxon-name-part-type="genus" reg="Nagiella">N.</tp:taxon-name-part> <tp:taxon-name-part taxon-name-part-type="species" reg="inferior">inferior</tp:taxon-name-part></tp:taxon-name></italic> male <bold>6</bold><italic><tp:taxon-name><tp:taxon-name-part taxon-name-part-type="genus" reg="Nagiella">N.</tp:taxon-name-part> <tp:taxon-name-part taxon-name-part-type="species" reg="quadrimaculalis">quadrimaculalis</tp:taxon-name-part></tp:taxon-name></italic> male <bold>7</bold><italic><tp:taxon-name><tp:taxon-name-part taxon-name-part-type="genus" reg="Nagia">Nagia</tp:taxon-name-part> <tp:taxon-name-part taxon-name-part-type="species" reg="incomitata">incomitata</tp:taxon-name-part></tp:taxon-name></italic><xref ref-type="bibr" rid="B38">Swinhoe 1894</xref> female, type, BMNH Pyr., London. <bold>7A</bold> head <bold>8</bold><italic><tp:taxon-name><tp:taxon-name-part taxon-name-part-type="genus" reg="Nagiella">Nagiella</tp:taxon-name-part> <tp:taxon-name-part taxon-name-part-type="species" reg="bispina">bispina</tp:taxon-name-part></tp:taxon-name></italic> sp. nov. male, holotype.</p></caption><graphic xmlns:xlink="http://www.w3.org/1999/xlink" xlink:href="zookeys-964-143-g003.jpg" position="float" orientation="portrait" xlink:type="simple" id="oo_446787.jpg"><uri content-type="original_file" xlink:type="simple">https://binary.pensoft.net/fig/446787</uri></graphic></fig><fig id="F4" position="float" orientation="portrait"><object-id xmlns:xlink="http://www.w3.org/1999/xlink" content-type="doi" xlink:type="simple">10.3897/zookeys.964.55703.figures9-15</object-id><object-id xmlns:xlink="http://www.w3.org/1999/xlink" content-type="arpha" xlink:type="simple">9734F6CD-4906-5545-87CE-04AC3FB4CD4C</object-id><label>Figures 9–15.</label><caption><p>Genitalia of <italic><tp:taxon-name><tp:taxon-name-part taxon-name-part-type="genus" reg="Nagiella">Nagiella</tp:taxon-name-part></tp:taxon-name></italic> species <bold>9</bold><italic><tp:taxon-name><tp:taxon-name-part taxon-name-part-type="genus" reg="Nagiella">N.</tp:taxon-name-part> <tp:taxon-name-part taxon-name-part-type="species" reg="hortulatoides">hortulatoides</tp:taxon-name-part></tp:taxon-name></italic>: male, genitalia slide no. LXQ18311 <bold>10, 13</bold><italic><tp:taxon-name><tp:taxon-name-part taxon-name-part-type="genus" reg="Nagiella">N.</tp:taxon-name-part> <tp:taxon-name-part taxon-name-part-type="species" reg="inferior">inferior</tp:taxon-name-part></tp:taxon-name></italic>: <bold>10</bold> male, genitalia slide no. LXQ18291 <bold>13</bold> female, genitalia slide no. XLJ14239 <bold>11, 14</bold><italic><tp:taxon-name><tp:taxon-name-part taxon-name-part-type="genus" reg="Nagiella">N.</tp:taxon-name-part> <tp:taxon-name-part taxon-name-part-type="species" reg="quadrimaculalis">quadrimaculalis</tp:taxon-name-part></tp:taxon-name></italic>: <bold>11</bold> male, genitalia slide no. LXQ18310 <bold>14</bold> female, genitalia slide no. LXQ18306 <bold>12, 15</bold><italic><tp:taxon-name><tp:taxon-name-part taxon-name-part-type="genus" reg="Nagiella">N.</tp:taxon-name-part> <tp:taxon-name-part taxon-name-part-type="species" reg="bispina">bispina</tp:taxon-name-part></tp:taxon-name></italic> sp. nov.: <bold>12</bold> male, holotype, genitalia slide no. XLJ14011 <bold>15</bold> female, paratype, slide no. XLJ14009 <bold>15A</bold> signa.</p></caption><graphic xmlns:xlink="http://www.w3.org/1999/xlink" xlink:href="zookeys-964-143-g004.jpg" position="float" orientation="portrait" xlink:type="simple" id="oo_446788.jpg"><uri content-type="original_file" xlink:type="simple">https://binary.pensoft.net/fig/446788</uri></graphic></fig></tp:treatment-sec><ref-list><ref id="B38"><mixed-citation xmlns:xlink="http://www.w3.org/1999/xlink" xlink:type="simple"><person-group><name name-style="western"><surname>Swinhoe</surname><given-names>C</given-names></name></person-group> (<year>1894</year>) New <tp:taxon-name><tp:taxon-name-part taxon-name-part-type="above-genus">Pyrales</tp:taxon-name-part></tp:taxon-name> from the Khasia Hills. Annals and Magazine of Natural History, including Zoology, Botany and Geology, London (ser. 6) 14(81): 197–210. <ext-link xlink:type="simple" ext-link-type="doi" xlink:href="10.1080/00222939408677791">https://doi.org/10.1080/00222939408677791</ext-link></mixed-citation></ref><ref id="B10"><mixed-citation xmlns:xlink="http://www.w3.org/1999/xlink" xlink:type="simple"><person-group><name name-style="western"><surname>Hampson</surname><given-names>GF</given-names></name></person-group> (<year>1899</year>) <article-title>A revision of the moths of the subfamily <tp:taxon-name><tp:taxon-name-part taxon-name-part-type="subfamily">Pyraustinae</tp:taxon-name-part></tp:taxon-name> and family <tp:taxon-name><tp:taxon-name-part taxon-name-part-type="family">Pyralidae</tp:taxon-name-part></tp:taxon-name>. Part I.</article-title><source>Proceedings of the Zoological Society of London</source><volume>1898</volume>(<issue>4</issue>): <fpage>590</fpage>–<lpage>761</lpage>. [pls 49–50.]</mixed-citation></ref><ref id="B14"><mixed-citation xmlns:xlink="http://www.w3.org/1999/xlink" xlink:type="simple"><person-group><name name-style="western"><surname>Inoue</surname><given-names>H</given-names></name></person-group> (<year>1982</year>) <article-title><tp:taxon-name><tp:taxon-name-part taxon-name-part-type="family">Pyralidae</tp:taxon-name-part></tp:taxon-name>.</article-title> In: <person-group><name name-style="western"><surname>Inoue</surname><given-names>H</given-names></name></person-group>. <issue-title>(Eds) Moths of Japan.</issue-title><source>Kodansha, Tokyo,</source><volume>1</volume>: <fpage>307</fpage>–<lpage>404</lpage>, 2: 223–254.</mixed-citation></ref><ref id="B4"><mixed-citation xmlns:xlink="http://www.w3.org/1999/xlink" xlink:type="simple"><person-group><name name-style="western"><surname>Du</surname><given-names>XC</given-names></name></person-group> (<year>2009</year>) <article-title><tp:taxon-name><tp:taxon-name-part taxon-name-part-type="subfamily">Spilomelinae</tp:taxon-name-part></tp:taxon-name>.</article-title> In: <person-group><name name-style="western"><surname>Li</surname><given-names>HH</given-names></name><name name-style="western"><surname>Ren</surname><given-names>YD</given-names></name><name name-style="western"><surname>Zhang</surname><given-names>DD</given-names></name><name name-style="western"><surname>Du</surname><given-names>XC</given-names></name><name name-style="western"><surname>Li</surname><given-names>WC</given-names></name><name name-style="western"><surname>You</surname><given-names>P</given-names></name></person-group> (<role>Eds</role>) <issue-title>Insect fauna of Henan (Lepidoptera: Pyraloidea).</issue-title><source>Science Press, Beijing</source>, <fpage>237</fpage>–<lpage>305</lpage>. [359–363, 397–408, 433–440] <ext-link xlink:type="simple" ext-link-type="doi" xlink:href="10.1080/00305316.2008.10417555">https://doi.org/10.1080/00305316.2008.10417555</ext-link></mixed-citation></ref></ref-list></tp:taxon-treatment>
