# Supplementary material for: Revision of Nagiella Munroe (Lepidoptera, Crambidae), with the description of a new species from China
Source: Zookeys. 2020 Aug 27;964:143–59. doi: 10.3897/zookeys.964.55703 (PMC7471130; doi:10.3897/zookeys.964.55703)
Supplement: XML Treatment for Nagiella quadrimaculalis [file zookeys.964.55703-treatment4.xml]

<!DOCTYPE tp:taxon-treatment
  PUBLIC "-//TaxonX//DTD Taxonomic Treatment Publishing DTD v0 20100105//EN" "tax-treatment-NSO.dtd">
<tp:taxon-treatment xmlns:tp="http://www.plazi.org/taxpub"><tp:treatment-meta><kwd-group><label>Taxon classification</label><kwd><named-content xmlns:xlink="http://www.w3.org/1999/xlink" content-type="kingdom">Animalia</named-content></kwd><kwd><named-content xmlns:xlink="http://www.w3.org/1999/xlink" content-type="order">Lepidoptera</named-content></kwd><kwd><named-content xmlns:xlink="http://www.w3.org/1999/xlink" content-type="family">Crambidae</named-content></kwd></kwd-group><mixed-citation publication-type="journal"><person-group><name><surname>Lu</surname><given-names>Xiao-Qiang</given-names></name><name><surname>Du</surname><given-names>Xi-Cui</given-names></name></person-group><article-title>Revision of <italic><tp:taxon-name><tp:taxon-name-part taxon-name-part-type="genus" reg="Nagiella">Nagiella</tp:taxon-name-part></tp:taxon-name></italic> Munroe (<tp:taxon-name><tp:taxon-name-part taxon-name-part-type="order">Lepidoptera</tp:taxon-name-part></tp:taxon-name>, <tp:taxon-name><tp:taxon-name-part taxon-name-part-type="family">Crambidae</tp:taxon-name-part></tp:taxon-name>), with the description of a new species from China</article-title><source>Zookeys</source><day>27</day><month>8</month><year>2020</year><volume>964</volume><fpage>143</fpage><lpage>159</lpage><pub-id pub-id-type="doi">10.3897/zookeys.964.55703</pub-id></mixed-citation></tp:treatment-meta><tp:nomenclature><tp:taxon-name><object-id xmlns:xlink="http://www.w3.org/1999/xlink" content-type="arpha" xlink:type="simple">F2D86EA8-E653-55FA-98E7-3EE7A737CF04</object-id>
              <tp:taxon-name-part taxon-name-part-type="genus" reg="Nagiella">Nagiella</tp:taxon-name-part>
              <tp:taxon-name-part taxon-name-part-type="species" reg="quadrimaculalis">quadrimaculalis</tp:taxon-name-part>
            </tp:taxon-name><tp:taxon-authority>(Kollar &amp; Redtenbacher, 1844)</tp:taxon-authority><xref ref-type="fig" rid="F3">Figures 6</xref><xref ref-type="fig" rid="F4">, 11</xref><xref ref-type="fig" rid="F4">, 14</xref><tp:nomenclature-citation-list><tp:nomenclature-citation><tp:taxon-name>
                  <tp:taxon-name-part taxon-name-part-type="genus" reg="Scopula">Scopula</tp:taxon-name-part> <tp:taxon-name-part taxon-name-part-type="species" reg="quadrimaculalis">quadrimaculalis</tp:taxon-name-part></tp:taxon-name><comment>Kollar &amp; Redtenbacher, 1844: 492.</comment></tp:nomenclature-citation><tp:nomenclature-citation><tp:taxon-name>
                  <tp:taxon-name-part taxon-name-part-type="genus" reg="Nagia">Nagia</tp:taxon-name-part> <tp:taxon-name-part taxon-name-part-type="species" reg="desmialis">desmialis</tp:taxon-name-part></tp:taxon-name><comment>Walker, 1866: 1320.</comment></tp:nomenclature-citation><tp:nomenclature-citation><tp:taxon-name>
                  <tp:taxon-name-part taxon-name-part-type="genus" reg="Omiodes">Omiodes</tp:taxon-name-part> <tp:taxon-name-part taxon-name-part-type="species" reg="quadrimaculalis">quadrimaculalis</tp:taxon-name-part></tp:taxon-name><comment>: Meyrick, 1890: 441.</comment></tp:nomenclature-citation><tp:nomenclature-citation><tp:taxon-name>
                  <tp:taxon-name-part taxon-name-part-type="genus" reg="Botys">Botys</tp:taxon-name-part> <tp:taxon-name-part taxon-name-part-type="species" reg="quadrimaculalis">quadrimaculalis</tp:taxon-name-part></tp:taxon-name><comment>: Snellen, 1890: 589.</comment></tp:nomenclature-citation><tp:nomenclature-citation><tp:taxon-name>
                  <tp:taxon-name-part taxon-name-part-type="genus" reg="Sylepta">Sylepta</tp:taxon-name-part>
                </tp:taxon-name><comment>[sic] <tp:taxon-name><tp:taxon-name-part taxon-name-part-type="genus" reg="Sylepta"/><tp:taxon-name-part taxon-name-part-type="species" reg="quadrimaculalis">quadrimaculalis</tp:taxon-name-part></tp:taxon-name>: Hampson, 1896: 336.</comment></tp:nomenclature-citation><tp:nomenclature-citation><tp:taxon-name>
                  <tp:taxon-name-part taxon-name-part-type="genus" reg="Sylepta">Sylepta</tp:taxon-name-part>
                </tp:taxon-name><comment>[sic] <tp:taxon-name><tp:taxon-name-part taxon-name-part-type="genus" reg="Nagia"/><tp:taxon-name-part taxon-name-part-type="species" reg="desmialis">desmialis</tp:taxon-name-part></tp:taxon-name>: Swinhoe, 1906: 293.</comment></tp:nomenclature-citation><tp:nomenclature-citation><tp:taxon-name>
                  <tp:taxon-name-part taxon-name-part-type="genus" reg="Nagiella">Nagiella</tp:taxon-name-part> <tp:taxon-name-part taxon-name-part-type="species" reg="quadrimaculalis">quadrimaculalis</tp:taxon-name-part></tp:taxon-name><comment>: Munroe, 1976: 876.</comment></tp:nomenclature-citation><tp:nomenclature-citation><tp:taxon-name>
                  <tp:taxon-name-part taxon-name-part-type="genus" reg="Pleuroptya">Pleuroptya</tp:taxon-name-part> <tp:taxon-name-part taxon-name-part-type="species" reg="quadrimaculalis">quadrimaculalis</tp:taxon-name-part></tp:taxon-name><comment>: Inoue, 1982: 343.</comment></tp:nomenclature-citation></tp:nomenclature-citation-list></tp:nomenclature><tp:treatment-sec sec-type="material" id="SECID0E2QAG"><title>Material examined.</title><p>China, Gansu: 4 ♂♂, 3 ♀♀, Kangxian County, Baiyun Mountain, 1200 m, 3.VII.2018, leg. Xiao-Qiang Lu &amp; Xi-Cui Du; Shanxi: 4 ♂♂, Lishanxiachuan Nature Reserve, 1560 m, 26.VII.2012, leg. Gui-Qing He; Shaanxi: 11 ♂♂, Ningshan County, Yangjuba Town, 1400 m, 4.VIII.2014, leg. Hai-Li Yu &amp; Jiu-Yang Luo; 7 ♂♂, 8 ♀♀, Yang County, 3500 m, 15.VIII.2017, leg. Jian-Yue Qiu &amp; Hao Xu; 7 ♂♂, 1 ♀, Taibai County, Huangbaiyuan, 1291 m, 16.VII.2018, leg. Qing-Ming Liu; Henan: 33 ♂♂, Neixiangbaotianman Nature Reserve, Luotiofeng, 1300 m, 8.VI.2017, leg. Jian-Yue Qiu &amp; Hao Xu; Hubei: 28 ♂♂, 3 ♀, Dabie Mountain, Taohua Village, 590 m, 20.VII.2010, leg. Li-Jun Xu; 4 ♂♂, Luotian County, Qingguantai, 580 m, 1.VII.2014, leg. Jiu-Yang Luo; 11 ♂♂, Changyang County, Hejiaping, 800 m, 18.VI.2018, leg. Xiao-Qiang Lu &amp; Xi-Cui Du; 4 ♂♂, Wufenghou River, 1100 m, 26, VII.2018, leg. Jian-Yue Qiu &amp; Hao Xu; Hunan: 7 ♂♂, Shimen County, Huping Mountain, Dadongping, 1400 m, 8.VI.2017, leg. Jian-Yue Qiu &amp; Hao Xu; 5 ♂♂, Sangzhi County, tianping Mountain, 1400 m, 15.VII.2018, leg. Jian-Yue Qiu &amp; Hao Xu; 6 ♂♂, 2 ♀♀, Yizhang County, Mangshan Nature Reserve, 1000 m, 2.VIII.2018, leg. Jian-Yue Qiu &amp; Hao Xu; Zhejiang: 10 ♂♂, Tianmu Mountain Nature Reserve, 400 m, 26–29.VII.2011, leg. Xiao-Bing Fu &amp; Xi-Cui Du; 11 ♂♂, 3 ♀♀, Qingliang Mountain, Shunxiwu, 300 m, 18–21.V.2012, leg. Xiao-Bing Fu; Jiangxi: 1 ♂, 1 ♀, Jinggangshan City, Xiaoxidong, 625 m, 30.V.2011, leg. Jin-Wei Li; Chongqing: 18 ♂♂, 10 ♀♀, Jingfo Mountain Nature Reserve, 1700 m, 12.VII.2010, leg. Xi-Cui Du &amp; Sheng-wen Shi; 10 ♂♂, Simian Mountain Nature Reserve, 1120 m, 19.VII. 2010, leg. Xi-Cui Du &amp; Li-fang Song; 3 ♂♂, Simian Mountain Nature Reserve, 1200 m, 15–19. VII. 2012, leg. Gui-Qing He &amp; Li-Jun Xu; 13 ♂♂, 1 ♀, Chengkou County, Xingtian Village, 1300 m, 1.VII.2013, leg. Gui-Qing He &amp; Li-Jun Xu; Sichuan: 4 ♂♂, 1 ♀, Luding County, Hailuogou, 3478 m, 4.VII.2012, leg. Jin-Wei Li; 19 ♂♂, Nanjiang County, Guangwu Mountain, 700 m, 3.VII.2013, leg. Gui-Qing He &amp; Li-Jun Xu; 21 ♂♂, 14 ♀♀, Xuyong County, huagaoxi Nature Reserve, 621 m, 26–30.VIII.2013, leg. Dan Xu &amp; Xue-Li Wei; 19 ♂♂, 3 ♀♀, An’zi River Nature Reserve, 1690 m, 4.VIII.2015, leg. Xi-Cui Du; Guizhou: 11 ♂♂, 1 ♀, Kuankuoshui Nature Reserve, 800 m, 10–17.VIII.2010, leg. Xi-Cui Du; 5 ♂♂, Libo County, An’xiang, 1345 m, 22.VII.2015, leg. Ji-Ping Wan; Yunnan: 1 ♂, 1 ♀, Ninglang County, Xichuan, 2400 m, 20.VII.2013, leg. Gui-Qing He; 19 ♂♂, 2 ♂♂, Malipo County, Daxichang, 1465 m, 7.VI.2015, leg. Man-Fei Tao; Dawei Mountain Nature Reserve, 2700 m, 27.V.2018, leg. Xiao-Qiang Lu &amp; Xi-Cui Du; 10 ♂♂, Huanglian Mountain Nature Reserve, 900 m, 23.VI.2018, leg. Xiao-Qiang Lu &amp; Xi-Cui Du; 15 ♂♂, 1 ♀, Xihuangbanna Prefecture, Menglun Town, 620 m, 17.V.2018, leg. Xiao-Qiang Lu &amp; Xi-Cui Du; Guangdong: 27 ♂♂, 15 ♀♀, Nanlingbabao Mountain Nature Reserve, 1070 m, 22.VIII.2010, leg. Xi-Cui Du; 2 ♂♂, 1 ♀, Shixing County, Baling Nature Reserve, 496 m, 29.V.2017, leg. Yong-Hong Duan (SYSU); Guangxi: 22 ♂♂, Hechi City, Jiuwan Mountain, 1600 m, 26.VII.2015, leg. Ji-Ping Wan; 4 ♂♂, Guilin City, Maoer Mountain Nature Reserve, 1100 m, 23.VII.2015, leg. Kai-Li Liu &amp; Jing-Xia Zhao; 9 ♂♂, Rongshui County, Peixiu Village, 1900 m, 24.VIII.2015, leg. Ji-Ping Wan; 12 ♂♂, Cenwanglao Mountain, Dalongping, 1290 m, 4.VIII.2014, leg. Xue-Li Wei &amp; Chao Ran; Fujian: 8 ♂♂, Wuyi Mountain Nature Reserve, Tongmu Village, 758 m, 20.VIII.2016, leg. Kai Chen &amp; Yong-Hong Duan (SYSU). Genitalia slide no.: XLJ13123 ♂, XLJ13158 ♂, XLJ13215 ♂, XLJ14029 ♂, XLJ14056 ♂, XLJ14075 ♂, XLJ14076 ♂, XLJ14133 ♂, XLJ14229 ♂, LXQ19304 ♂, LXQ19305 ♂, LXQ18308 ♂, LXQ18310 ♂, XLJ13124 ♀, XLJ13159 ♀, XLJ13216 ♀, XLJ114012 ♀, XLJ14030 ♀, LXQ18306 ♀.</p></tp:treatment-sec><tp:treatment-sec sec-type="diagnosis" id="SECID0EARAG"><title>Diagnosis.</title><p>Adult (Fig. <xref ref-type="fig" rid="F3">6</xref>): Wings brown. Forewing length 12.0–20.0mm (wingspan 26.0–43.0 mm); a small white spot between the orbicular spot and discoidal spot; a large white sub-reniform spot between the discoidal spot and postmedial line, up to Rs<sub>2</sub>+Rs<sub>3</sub> and down to CuA<sub>1</sub>; antemedial and postmedial line unclear. Hindwing with a large white irregular quadrilateral spot between the discoidal spot and postmedial line, dentated between M<sub>2</sub> and M<sub>3.</sub> Male genitalia (Fig. <xref ref-type="fig" rid="F4">11</xref>): Uncus trapezoidal. Gnathos slender, finger-like. Clasper thickly finger-like. Female genitalia (Fig. <xref ref-type="fig" rid="F4">14</xref>): Signum small, round.</p></tp:treatment-sec><tp:treatment-sec sec-type="Male genitalia" id="SECID0E3RAG"><title>Male genitalia</title><p>(Fig. <xref ref-type="fig" rid="F4">11</xref>). Uncus trapezoidal. Gnathos slender, finger-like. Valva elongate lingulate, with apex narrowed, posterior margin with a cluster of long setae near the middle; clasper thickly finger-like. Saccus conical, broad. Juxta peach-shaped. Phallus longitudinally wrinkled distally.</p></tp:treatment-sec><tp:treatment-sec sec-type="Female genitalia" id="SECID0EGSAG"><title>Female genitalia</title><p>(Fig. <xref ref-type="fig" rid="F4">14</xref>). Apophyses anteriores ca. twice the length of apophyses posteriores. Ductus bursae ca. twice the length of corpus bursae, distinctly narrowed near the base; ductus seminalis from approximately one third of the ductus bursae. Corpus bursae oval, with a small round signum.</p></tp:treatment-sec><tp:treatment-sec sec-type="distribution" id="SECID0EQSAG"><title>Distribution.</title><p>China (Heilongjiang, Liaoning, Gansu, Shanxi, Shaanxi, Henan, Hebei, Hubei, Shandong, Hunan, Zhejiang, Jiangxi, Tibet, Sichuan, Chongqing, Guizhou, Yunnan, Guangdong, Guangxi, Hainan, Fujian, Taiwan), Korea, Japan, Indonesia, India (Sikkim), Nepal, Russia (far east), Malaysia (Walker 1866; <xref ref-type="bibr" rid="B14">Inoue 1982</xref>; <xref ref-type="bibr" rid="B4">Du 2009</xref>).</p></tp:treatment-sec><tp:treatment-sec sec-type="host" id="SECID0E5SAG"><title>Host.</title><p><italic><tp:taxon-name><tp:taxon-name-part taxon-name-part-type="genus" reg="Rhus">Rhus</tp:taxon-name-part> <tp:taxon-name-part taxon-name-part-type="species" reg="chinensis">chinensis</tp:taxon-name-part></tp:taxon-name></italic> Mill (<tp:taxon-name><tp:taxon-name-part taxon-name-part-type="family">Anacardiaceae</tp:taxon-name-part></tp:taxon-name>) (<xref ref-type="bibr" rid="B6">Fan and Piao 2013</xref>).</p></tp:treatment-sec><tp:treatment-sec sec-type="remarks" id="SECID0EYTAG"><title>Remarks.</title><p>In addition to <italic><tp:taxon-name><tp:taxon-name-part taxon-name-part-type="genus" reg="Rhus">Rhus</tp:taxon-name-part> <tp:taxon-name-part taxon-name-part-type="species" reg="chinensis">chinensis</tp:taxon-name-part></tp:taxon-name></italic> Mill, another host, <italic><tp:taxon-name><tp:taxon-name-part taxon-name-part-type="genus" reg="Metaplexis">Metaplexis</tp:taxon-name-part> <tp:taxon-name-part taxon-name-part-type="species" reg="japonica">japonica</tp:taxon-name-part></tp:taxon-name></italic> Makino (<tp:taxon-name><tp:taxon-name-part taxon-name-part-type="family">Apocynaceae</tp:taxon-name-part></tp:taxon-name>), was recorded by <xref ref-type="bibr" rid="B6">Fan and Piao (2013)</xref> in the same article according to <xref ref-type="bibr" rid="B48">Yoshiyasu (1991)</xref>. However, we found <italic><tp:taxon-name><tp:taxon-name-part taxon-name-part-type="genus" reg="Metaplexis">M.</tp:taxon-name-part> <tp:taxon-name-part taxon-name-part-type="species" reg="japonica">japonica</tp:taxon-name-part></tp:taxon-name></italic> was recorded by <xref ref-type="bibr" rid="B48">Yoshiyasu (1991)</xref> as the host of <italic><tp:taxon-name><tp:taxon-name-part taxon-name-part-type="genus" reg="Glyphodes">Glyphodes</tp:taxon-name-part> <tp:taxon-name-part taxon-name-part-type="species" reg="quadrimaculalis">quadrimaculalis</tp:taxon-name-part></tp:taxon-name></italic> (Bremer and Grey 1853) but not of <italic><tp:taxon-name><tp:taxon-name-part taxon-name-part-type="genus" reg="Nagiella">N.</tp:taxon-name-part> <tp:taxon-name-part taxon-name-part-type="species" reg="quadrimaculalis">quadrimaculalis</tp:taxon-name-part></tp:taxon-name></italic> (Kollar and Redtenbacher). <italic><tp:taxon-name><tp:taxon-name-part taxon-name-part-type="genus" reg="Rhus">Rhus</tp:taxon-name-part> <tp:taxon-name-part taxon-name-part-type="species" reg="chinensis">chinensis</tp:taxon-name-part></tp:taxon-name></italic> Mill is the only host of <italic><tp:taxon-name><tp:taxon-name-part taxon-name-part-type="genus" reg="Nagiella">N.</tp:taxon-name-part> <tp:taxon-name-part taxon-name-part-type="species" reg="quadrimaculalis">quadrimaculalis</tp:taxon-name-part></tp:taxon-name></italic> (Kollar and Redtenbacher) known so far.</p><p><xref ref-type="bibr" rid="B38">Swinhoe (1894)</xref> stated that <italic><tp:taxon-name><tp:taxon-name-part taxon-name-part-type="genus" reg="Nagia">Nagia</tp:taxon-name-part> <tp:taxon-name-part taxon-name-part-type="species" reg="incomitata">incomitata</tp:taxon-name-part></tp:taxon-name></italic> was between <italic><tp:taxon-name><tp:taxon-name-part taxon-name-part-type="genus" reg="Nagia">Nagia</tp:taxon-name-part> <tp:taxon-name-part taxon-name-part-type="species" reg="quadrimaculalis">quadrimaculalis</tp:taxon-name-part></tp:taxon-name></italic> and <italic><tp:taxon-name><tp:taxon-name-part taxon-name-part-type="genus" reg="Nagiella">N.</tp:taxon-name-part> <tp:taxon-name-part taxon-name-part-type="species" reg="flavispila">flavispila</tp:taxon-name-part></tp:taxon-name></italic>, but quite different to either. But <italic><tp:taxon-name><tp:taxon-name-part taxon-name-part-type="genus" reg="Nagiella">N.</tp:taxon-name-part> <tp:taxon-name-part taxon-name-part-type="species" reg="incomitata">incomitata</tp:taxon-name-part></tp:taxon-name></italic> was regarded as a synonym of <italic><tp:taxon-name><tp:taxon-name-part taxon-name-part-type="genus" reg="Nagiella">N.</tp:taxon-name-part> <tp:taxon-name-part taxon-name-part-type="species" reg="quadrimaculalis">quadrimaculalis</tp:taxon-name-part></tp:taxon-name></italic> because they were similar in habitus (<xref ref-type="bibr" rid="B1">Bae et al. 2008</xref>). We investigated the original description and type specimen of <italic><tp:taxon-name><tp:taxon-name-part taxon-name-part-type="genus" reg="Nagiella">N.</tp:taxon-name-part> <tp:taxon-name-part taxon-name-part-type="species" reg="incomitata">incomitata</tp:taxon-name-part></tp:taxon-name></italic> Swinhoe, 1894, and compared them with the description and photographs of <italic><tp:taxon-name><tp:taxon-name-part taxon-name-part-type="genus" reg="Nagiella">N.</tp:taxon-name-part> <tp:taxon-name-part taxon-name-part-type="species" reg="quadrimaculalis">quadrimaculalis</tp:taxon-name-part></tp:taxon-name></italic> (<xref ref-type="bibr" rid="B21">Kollar and Redtenbacher 1844</xref>; <xref ref-type="bibr" rid="B4">Du 2009</xref>; <xref ref-type="bibr" rid="B33">Sasaki and Yamanaka 2013</xref>). The third segment of labial palpus of the former is slender and pointed distally (Fig. <xref ref-type="fig" rid="F3">7A</xref>), the forewing has no small white spot between the orbicular spot and discoidal spot, and the large white spot beyond the cell is down to the CuA<sub>2</sub> (Fig. <xref ref-type="fig" rid="F3">7</xref>); while the third segment of labial palpus of the latter is stubby and blunt distally (Fig. <xref ref-type="fig" rid="F2">2</xref>), the forewing has a small white spot between the orbicular spot and discoidal spot, and the large white spot beyond the cell is down to the CuA<sub>1</sub> (Fig. <xref ref-type="fig" rid="F3">6</xref>). Therefore, <italic><tp:taxon-name><tp:taxon-name-part taxon-name-part-type="genus" reg="Nagiella">N.</tp:taxon-name-part> <tp:taxon-name-part taxon-name-part-type="species" reg="incomitata">incomitata</tp:taxon-name-part></tp:taxon-name></italic> is not a synonym of <italic><tp:taxon-name><tp:taxon-name-part taxon-name-part-type="genus" reg="Nagiella">N.</tp:taxon-name-part> <tp:taxon-name-part taxon-name-part-type="species" reg="quadrimaculalis">quadrimaculalis</tp:taxon-name-part></tp:taxon-name></italic>. <italic><tp:taxon-name><tp:taxon-name-part taxon-name-part-type="genus" reg="Nagia">Nagia</tp:taxon-name-part> <tp:taxon-name-part taxon-name-part-type="species" reg="incomitata">incomitata</tp:taxon-name-part></tp:taxon-name></italic> was transferred to <italic><tp:taxon-name><tp:taxon-name-part taxon-name-part-type="genus" reg="Chalcidoptera">Chalcidoptera</tp:taxon-name-part></tp:taxon-name></italic> Butler, 1887 by <xref ref-type="bibr" rid="B40">Swinhoe (1901)</xref> after stating previously that it did not belong into <italic><tp:taxon-name><tp:taxon-name-part taxon-name-part-type="genus" reg="Nagia">Nagia</tp:taxon-name-part></tp:taxon-name></italic> (<xref ref-type="bibr" rid="B39">Swinhoe 1900</xref>). <xref ref-type="bibr" rid="B9">Hampson (1896)</xref>, on the other hand, considered it a synonym of <italic><tp:taxon-name><tp:taxon-name-part taxon-name-part-type="genus" reg="Nosophora">Nosophora</tp:taxon-name-part> <tp:taxon-name-part taxon-name-part-type="species" reg="chironalis">chironalis</tp:taxon-name-part></tp:taxon-name></italic> (Walker, 1859), which he later revised (<xref ref-type="bibr" rid="B11">Hampson 1903</xref>) by reinstating it as <italic><tp:taxon-name><tp:taxon-name-part taxon-name-part-type="genus" reg="Nosophora">Nosophora</tp:taxon-name-part> <tp:taxon-name-part taxon-name-part-type="species" reg="incomitata">incomitata</tp:taxon-name-part></tp:taxon-name></italic>, with the junior synonym <italic><tp:taxon-name><tp:taxon-name-part taxon-name-part-type="genus" reg="Nosophora">Nosophora</tp:taxon-name-part> <tp:taxon-name-part taxon-name-part-type="species" reg="triguttalis">triguttalis</tp:taxon-name-part></tp:taxon-name></italic> Warren, 1896. In the same publication on page 216, <xref ref-type="bibr" rid="B11">Hampson (1903)</xref> synonymised the males of <italic><tp:taxon-name><tp:taxon-name-part taxon-name-part-type="genus" reg="Nagiella">N.</tp:taxon-name-part> <tp:taxon-name-part taxon-name-part-type="species" reg="incomitata">incomitata</tp:taxon-name-part></tp:taxon-name></italic> with <italic><tp:taxon-name><tp:taxon-name-part taxon-name-part-type="genus" reg="Sylepta">Sylepta</tp:taxon-name-part></tp:taxon-name></italic> [sic] <italic><tp:taxon-name><tp:taxon-name-part taxon-name-part-type="genus" reg="Sylepta"/><tp:taxon-name-part taxon-name-part-type="species" reg="quadrimaculalis">quadrimaculalis</tp:taxon-name-part></tp:taxon-name></italic>. For the time being (i.e., until the type material has been investigated), we conclude as <xref ref-type="bibr" rid="B11">Hampson (1903)</xref>, <xref ref-type="bibr" rid="B20">Klima (1939b)</xref>, and <xref ref-type="bibr" rid="B26">Mandal and Bhattacharya (1980)</xref>, who considered <italic><tp:taxon-name><tp:taxon-name-part taxon-name-part-type="genus" reg="Sylepta"/><tp:taxon-name-part taxon-name-part-type="species" reg="incomitata">incomitata</tp:taxon-name-part></tp:taxon-name></italic> a species of <italic><tp:taxon-name><tp:taxon-name-part taxon-name-part-type="genus" reg="Nosophora">Nosophora</tp:taxon-name-part></tp:taxon-name></italic>.</p></tp:treatment-sec><tp:treatment-sec><!--Section generated to contain objects referenced in tp:taxon-treatment.--><fig id="F3" position="float" orientation="portrait"><object-id xmlns:xlink="http://www.w3.org/1999/xlink" content-type="doi" xlink:type="simple">10.3897/zookeys.964.55703.figures4-8</object-id><object-id xmlns:xlink="http://www.w3.org/1999/xlink" content-type="arpha" xlink:type="simple">0BCC2FC6-73DD-579D-A8BE-25B4840E1E79</object-id><label>Figures 4–8.</label><caption><p>Habitus of <italic><tp:taxon-name><tp:taxon-name-part taxon-name-part-type="genus" reg="Nagiella">Nagiella</tp:taxon-name-part></tp:taxon-name></italic> species <bold>4</bold><italic><tp:taxon-name><tp:taxon-name-part taxon-name-part-type="genus" reg="Nagiella">N.</tp:taxon-name-part> <tp:taxon-name-part taxon-name-part-type="species" reg="hortulatoides">hortulatoides</tp:taxon-name-part></tp:taxon-name></italic> male <bold>5</bold><italic><tp:taxon-name><tp:taxon-name-part taxon-name-part-type="genus" reg="Nagiella">N.</tp:taxon-name-part> <tp:taxon-name-part taxon-name-part-type="species" reg="inferior">inferior</tp:taxon-name-part></tp:taxon-name></italic> male <bold>6</bold><italic><tp:taxon-name><tp:taxon-name-part taxon-name-part-type="genus" reg="Nagiella">N.</tp:taxon-name-part> <tp:taxon-name-part taxon-name-part-type="species" reg="quadrimaculalis">quadrimaculalis</tp:taxon-name-part></tp:taxon-name></italic> male <bold>7</bold><italic><tp:taxon-name><tp:taxon-name-part taxon-name-part-type="genus" reg="Nagia">Nagia</tp:taxon-name-part> <tp:taxon-name-part taxon-name-part-type="species" reg="incomitata">incomitata</tp:taxon-name-part></tp:taxon-name></italic><xref ref-type="bibr" rid="B38">Swinhoe 1894</xref> female, type, BMNH Pyr., London. <bold>7A</bold> head <bold>8</bold><italic><tp:taxon-name><tp:taxon-name-part taxon-name-part-type="genus" reg="Nagiella">Nagiella</tp:taxon-name-part> <tp:taxon-name-part taxon-name-part-type="species" reg="bispina">bispina</tp:taxon-name-part></tp:taxon-name></italic> sp. nov. male, holotype.</p></caption><graphic xmlns:xlink="http://www.w3.org/1999/xlink" xlink:href="zookeys-964-143-g003.jpg" position="float" orientation="portrait" xlink:type="simple" id="oo_446787.jpg"><uri content-type="original_file" xlink:type="simple">https://binary.pensoft.net/fig/446787</uri></graphic></fig><fig id="F4" position="float" orientation="portrait"><object-id xmlns:xlink="http://www.w3.org/1999/xlink" content-type="doi" xlink:type="simple">10.3897/zookeys.964.55703.figures9-15</object-id><object-id xmlns:xlink="http://www.w3.org/1999/xlink" content-type="arpha" xlink:type="simple">9734F6CD-4906-5545-87CE-04AC3FB4CD4C</object-id><label>Figures 9–15.</label><caption><p>Genitalia of <italic><tp:taxon-name><tp:taxon-name-part taxon-name-part-type="genus" reg="Nagiella">Nagiella</tp:taxon-name-part></tp:taxon-name></italic> species <bold>9</bold><italic><tp:taxon-name><tp:taxon-name-part taxon-name-part-type="genus" reg="Nagiella">N.</tp:taxon-name-part> <tp:taxon-name-part taxon-name-part-type="species" reg="hortulatoides">hortulatoides</tp:taxon-name-part></tp:taxon-name></italic>: male, genitalia slide no. LXQ18311 <bold>10, 13</bold><italic><tp:taxon-name><tp:taxon-name-part taxon-name-part-type="genus" reg="Nagiella">N.</tp:taxon-name-part> <tp:taxon-name-part taxon-name-part-type="species" reg="inferior">inferior</tp:taxon-name-part></tp:taxon-name></italic>: <bold>10</bold> male, genitalia slide no. LXQ18291 <bold>13</bold> female, genitalia slide no. XLJ14239 <bold>11, 14</bold><italic><tp:taxon-name><tp:taxon-name-part taxon-name-part-type="genus" reg="Nagiella">N.</tp:taxon-name-part> <tp:taxon-name-part taxon-name-part-type="species" reg="quadrimaculalis">quadrimaculalis</tp:taxon-name-part></tp:taxon-name></italic>: <bold>11</bold> male, genitalia slide no. LXQ18310 <bold>14</bold> female, genitalia slide no. LXQ18306 <bold>12, 15</bold><italic><tp:taxon-name><tp:taxon-name-part taxon-name-part-type="genus" reg="Nagiella">N.</tp:taxon-name-part> <tp:taxon-name-part taxon-name-part-type="species" reg="bispina">bispina</tp:taxon-name-part></tp:taxon-name></italic> sp. nov.: <bold>12</bold> male, holotype, genitalia slide no. XLJ14011 <bold>15</bold> female, paratype, slide no. XLJ14009 <bold>15A</bold> signa.</p></caption><graphic xmlns:xlink="http://www.w3.org/1999/xlink" xlink:href="zookeys-964-143-g004.jpg" position="float" orientation="portrait" xlink:type="simple" id="oo_446788.jpg"><uri content-type="original_file" xlink:type="simple">https://binary.pensoft.net/fig/446788</uri></graphic></fig><fig id="F2" position="float" orientation="portrait"><object-id xmlns:xlink="http://www.w3.org/1999/xlink" content-type="doi" xlink:type="simple">10.3897/zookeys.964.55703.figures2-3</object-id><object-id xmlns:xlink="http://www.w3.org/1999/xlink" content-type="arpha" xlink:type="simple">5E0E51DB-0AF8-5808-AD0B-F88053A743BA</object-id><label>Figures 2, 3.</label><caption><p>Head and wing venation of <italic><tp:taxon-name><tp:taxon-name-part taxon-name-part-type="genus" reg="Nagiella">Nagiella</tp:taxon-name-part> <tp:taxon-name-part taxon-name-part-type="species" reg="quadrimaculalis">quadrimaculalis</tp:taxon-name-part></tp:taxon-name></italic> (Kollar &amp; Redtenbacher, 1844). Wing slide no. LXQ20001, male.</p></caption><graphic xmlns:xlink="http://www.w3.org/1999/xlink" xlink:href="zookeys-964-143-g002.jpg" position="float" orientation="portrait" xlink:type="simple" id="oo_446786.jpg"><uri content-type="original_file" xlink:type="simple">https://binary.pensoft.net/fig/446786</uri></graphic></fig></tp:treatment-sec><ref-list><ref id="B38"><mixed-citation xmlns:xlink="http://www.w3.org/1999/xlink" xlink:type="simple"><person-group><name name-style="western"><surname>Swinhoe</surname><given-names>C</given-names></name></person-group> (<year>1894</year>) New <tp:taxon-name><tp:taxon-name-part taxon-name-part-type="above-genus">Pyrales</tp:taxon-name-part></tp:taxon-name> from the Khasia Hills. Annals and Magazine of Natural History, including Zoology, Botany and Geology, London (ser. 6) 14(81): 197–210. <ext-link xlink:type="simple" ext-link-type="doi" xlink:href="10.1080/00222939408677791">https://doi.org/10.1080/00222939408677791</ext-link></mixed-citation></ref><ref id="B14"><mixed-citation xmlns:xlink="http://www.w3.org/1999/xlink" xlink:type="simple"><person-group><name name-style="western"><surname>Inoue</surname><given-names>H</given-names></name></person-group> (<year>1982</year>) <article-title><tp:taxon-name><tp:taxon-name-part taxon-name-part-type="family">Pyralidae</tp:taxon-name-part></tp:taxon-name>.</article-title> In: <person-group><name name-style="western"><surname>Inoue</surname><given-names>H</given-names></name></person-group>. <issue-title>(Eds) Moths of Japan.</issue-title><source>Kodansha, Tokyo,</source><volume>1</volume>: <fpage>307</fpage>–<lpage>404</lpage>, 2: 223–254.</mixed-citation></ref><ref id="B4"><mixed-citation xmlns:xlink="http://www.w3.org/1999/xlink" xlink:type="simple"><person-group><name name-style="western"><surname>Du</surname><given-names>XC</given-names></name></person-group> (<year>2009</year>) <article-title><tp:taxon-name><tp:taxon-name-part taxon-name-part-type="subfamily">Spilomelinae</tp:taxon-name-part></tp:taxon-name>.</article-title> In: <person-group><name name-style="western"><surname>Li</surname><given-names>HH</given-names></name><name name-style="western"><surname>Ren</surname><given-names>YD</given-names></name><name name-style="western"><surname>Zhang</surname><given-names>DD</given-names></name><name name-style="western"><surname>Du</surname><given-names>XC</given-names></name><name name-style="western"><surname>Li</surname><given-names>WC</given-names></name><name name-style="western"><surname>You</surname><given-names>P</given-names></name></person-group> (<role>Eds</role>) <issue-title>Insect fauna of Henan (Lepidoptera: Pyraloidea).</issue-title><source>Science Press, Beijing</source>, <fpage>237</fpage>–<lpage>305</lpage>. [359–363, 397–408, 433–440] <ext-link xlink:type="simple" ext-link-type="doi" xlink:href="10.1080/00305316.2008.10417555">https://doi.org/10.1080/00305316.2008.10417555</ext-link></mixed-citation></ref><ref id="B6"><mixed-citation xmlns:xlink="http://www.w3.org/1999/xlink" xlink:type="simple"><person-group><name name-style="western"><surname>Fan</surname><given-names>LH</given-names></name><name name-style="western"><surname>Piao</surname><given-names>MH</given-names></name></person-group> (<year>2013</year>) Larval descriptions for four species in the genus <italic><tp:taxon-name><tp:taxon-name-part taxon-name-part-type="genus">Pleuroptya</tp:taxon-name-part></tp:taxon-name></italic> (<tp:taxon-name><tp:taxon-name-part taxon-name-part-type="order">Lepidoptera</tp:taxon-name-part></tp:taxon-name>: <tp:taxon-name><tp:taxon-name-part taxon-name-part-type="family">Crambidae</tp:taxon-name-part></tp:taxon-name>: <tp:taxon-name><tp:taxon-name-part taxon-name-part-type="subfamily">Spilomelinae</tp:taxon-name-part></tp:taxon-name>) from China, with notes on biology, Entomotaxonomia 35(1): 45–52.</mixed-citation></ref><ref id="B48"><mixed-citation xmlns:xlink="http://www.w3.org/1999/xlink" xlink:type="simple"><person-group><name name-style="western"><surname>Yoshiyasu</surname><given-names>Y</given-names></name></person-group> (<year>1991</year>) <article-title>New host record and feeding habit <italic><tp:taxon-name><tp:taxon-name-part taxon-name-part-type="genus">Glyphodes</tp:taxon-name-part> <tp:taxon-name-part taxon-name-part-type="species">quadrimaculalis</tp:taxon-name-part></tp:taxon-name></italic> (<tp:taxon-name><tp:taxon-name-part taxon-name-part-type="order">Lepidoptera</tp:taxon-name-part></tp:taxon-name>, <tp:taxon-name><tp:taxon-name-part taxon-name-part-type="family">Pyralidae</tp:taxon-name-part></tp:taxon-name>).</article-title><source>Japanese Journal of Entomology</source><volume>59</volume>(<issue>4</issue>): <fpage>1</fpage>–<lpage>774</lpage>.</mixed-citation></ref><ref id="B1"><mixed-citation xmlns:xlink="http://www.w3.org/1999/xlink" xlink:type="simple"><person-group><name name-style="western"><surname>Bae</surname><given-names>YS</given-names></name><name name-style="western"><surname>Byun</surname><given-names>BK</given-names></name><name name-style="western"><surname>Paek</surname><given-names>MK</given-names></name></person-group> (<year>2008</year>) <source>Pyralid moths of Korea (<tp:taxon-name><tp:taxon-name-part taxon-name-part-type="order">Lepidoptera</tp:taxon-name-part></tp:taxon-name>: <tp:taxon-name><tp:taxon-name-part taxon-name-part-type="superfamily">Pyraloidea</tp:taxon-name-part></tp:taxon-name>).</source><publisher-name>Korea National Arboretum</publisher-name>, <publisher-loc>Samsungad, Seoul</publisher-loc>, <size units="page">426 pp</size>.</mixed-citation></ref><ref id="B21"><mixed-citation xmlns:xlink="http://www.w3.org/1999/xlink" xlink:type="simple"><person-group><name name-style="western"><surname>Kollar</surname><given-names>V</given-names></name><name name-style="western"><surname>Redtenbacher</surname><given-names>L</given-names></name></person-group> (<year>1844</year>) Aufzählung und Beschreibung der von Freiherrn Carl v. Hügel auf seiner Reise durch Kaschmir und das Himaleyagebirge gesammelten Insecten. Hallbergersche Verlagshandlung, Stuttgart, 395–564.</mixed-citation></ref><ref id="B33"><mixed-citation xmlns:xlink="http://www.w3.org/1999/xlink" xlink:type="simple"><person-group><name name-style="western"><surname>Sasaki</surname><given-names>A</given-names></name><name name-style="western"><surname>Yamanaka</surname><given-names>H</given-names></name></person-group> (<year>2013</year>) <article-title><tp:taxon-name><tp:taxon-name-part taxon-name-part-type="tribe">Spilomelini</tp:taxon-name-part></tp:taxon-name>.</article-title> In: <person-group><name name-style="western"><surname>Nasu</surname><given-names>Y</given-names></name><name name-style="western"><surname>Hirowatari</surname><given-names>T</given-names></name><name name-style="western"><surname>Kishida</surname><given-names>Y</given-names></name></person-group> (<role>Eds</role>) <issue-title>The Standard of Moths in Japan IV.</issue-title><source>Gakken Education Publishing, Tokyo</source>, <fpage>74</fpage>–<lpage>84</lpage>. [415–478.]</mixed-citation></ref><ref id="B40"><mixed-citation xmlns:xlink="http://www.w3.org/1999/xlink" xlink:type="simple"><person-group><name name-style="western"><surname>Swinhoe</surname><given-names>C</given-names></name></person-group> (<year>1901</year>) New genera and species of Eastern and Australian moths. Annals and Magazine of Natural History, including Zoology, Botany and Geology, London (ser. 7) 8: 16–27. <ext-link xlink:type="simple" ext-link-type="doi" xlink:href="10.1080/03745480109443321">https://doi.org/10.1080/03745480109443321</ext-link></mixed-citation></ref><ref id="B39"><mixed-citation xmlns:xlink="http://www.w3.org/1999/xlink" xlink:type="simple"><person-group><name name-style="western"><surname>Swinhoe</surname><given-names>C</given-names></name></person-group> (<year>1900</year>) <source><tp:taxon-name><tp:taxon-name-part taxon-name-part-type="subtribe">Noctuina</tp:taxon-name-part></tp:taxon-name>, <tp:taxon-name><tp:taxon-name-part taxon-name-part-type="genus">Geometrina</tp:taxon-name-part></tp:taxon-name> and <tp:taxon-name><tp:taxon-name-part taxon-name-part-type="section">Pyralidina</tp:taxon-name-part></tp:taxon-name>. In: Swinhoe C, Walsingham L, Durrant JH (Eds) Catalogue of eastern and Australian <tp:taxon-name><tp:taxon-name-part taxon-name-part-type="order">Lepidoptera</tp:taxon-name-part></tp:taxon-name><tp:taxon-name><tp:taxon-name-part taxon-name-part-type="suborder">Heterocera</tp:taxon-name-part></tp:taxon-name> in the Collection of the Oxford University Museum. Part II.</source><publisher-name>Clarendon Press</publisher-name>, <publisher-loc>Oxford</publisher-loc>, <size units="page">540 pp</size>. [pls 1–8.]</mixed-citation></ref><ref id="B9"><mixed-citation xmlns:xlink="http://www.w3.org/1999/xlink" xlink:type="simple"><person-group><name name-style="western"><surname>Hampson</surname><given-names>GF</given-names></name></person-group> (<year>1896</year>) <source>Moths.</source><publisher-name>The Fauna of British India</publisher-name>, <publisher-loc>including Ceylon and Burma, London 4</publisher-loc>, <size units="page">594 pp</size>.</mixed-citation></ref><ref id="B11"><mixed-citation xmlns:xlink="http://www.w3.org/1999/xlink" xlink:type="simple"><person-group><name name-style="western"><surname>Hampson</surname><given-names>GF</given-names></name></person-group> (<year>1903</year>) The moths of India. Supplementary paper to the volumes in “The fauna of British India.” Series II. Part IX, X. The Journal of the Bombay Natural History Society 15: part IX: 19–37; part X: 206–226. [pl. C.]</mixed-citation></ref><ref id="B20"><mixed-citation xmlns:xlink="http://www.w3.org/1999/xlink" xlink:type="simple"><person-group><name name-style="western"><surname>Klima</surname><given-names>A</given-names></name></person-group> (<year>1939b</year>) <article-title><tp:taxon-name><tp:taxon-name-part taxon-name-part-type="family">Pyralididae</tp:taxon-name-part></tp:taxon-name>: Subfamily: <tp:taxon-name><tp:taxon-name-part taxon-name-part-type="subfamily">Pyraustinae</tp:taxon-name-part></tp:taxon-name> I.</article-title> In: <person-group><name name-style="western"><surname>Bryk</surname><given-names>F</given-names></name></person-group> (<role>Eds</role>) <issue-title>Lepidopterorum Catalogous. Dr. W.</issue-title><source>Junk, s’ Gravenhage</source><volume>89</volume>: <fpage>3</fpage>–<lpage>224</lpage>. <ext-link xlink:type="simple" ext-link-type="doi" xlink:href="10.5962/bhl.title.124016">https://doi.org/10.5962/bhl.title.124016</ext-link></mixed-citation></ref><ref id="B26"><mixed-citation xmlns:xlink="http://www.w3.org/1999/xlink" xlink:type="simple"><person-group><name name-style="western"><surname>Mandal</surname><given-names>DK</given-names></name><name name-style="western"><surname>Bhattacharya</surname><given-names>DP</given-names></name></person-group> (<year>1980</year>) <article-title>On the <tp:taxon-name><tp:taxon-name-part taxon-name-part-type="subfamily">Pyraustinae</tp:taxon-name-part></tp:taxon-name> (<tp:taxon-name><tp:taxon-name-part taxon-name-part-type="order">Lepidoptera</tp:taxon-name-part></tp:taxon-name>: <tp:taxon-name><tp:taxon-name-part taxon-name-part-type="family">Pyralidae</tp:taxon-name-part></tp:taxon-name>) from the Andaman, Nicobar and Great Nicobar islands, Indian ocean.</article-title><source>Records of the Zoological Survey of India</source><volume>77</volume>: <fpage>293</fpage>–<lpage>342</lpage>.</mixed-citation></ref></ref-list></tp:taxon-treatment>
