# Supplementary material for: Revision of Nagiella Munroe (Lepidoptera, Crambidae), with the description of a new species from China
Source: Zookeys. 2020 Aug 27;964:143–59. doi: 10.3897/zookeys.964.55703 (PMC7471130; doi:10.3897/zookeys.964.55703)
Supplement: XML Treatment for Nagiella occultalis [file zookeys.964.55703-treatment5.xml]

<!DOCTYPE tp:taxon-treatment
  PUBLIC "-//TaxonX//DTD Taxonomic Treatment Publishing DTD v0 20100105//EN" "tax-treatment-NSO.dtd">
<tp:taxon-treatment xmlns:tp="http://www.plazi.org/taxpub"><tp:treatment-meta><kwd-group><label>Taxon classification</label><kwd><named-content xmlns:xlink="http://www.w3.org/1999/xlink" content-type="kingdom">Animalia</named-content></kwd><kwd><named-content xmlns:xlink="http://www.w3.org/1999/xlink" content-type="order">Lepidoptera</named-content></kwd><kwd><named-content xmlns:xlink="http://www.w3.org/1999/xlink" content-type="family">Crambidae</named-content></kwd></kwd-group><mixed-citation publication-type="journal"><person-group><name><surname>Lu</surname><given-names>Xiao-Qiang</given-names></name><name><surname>Du</surname><given-names>Xi-Cui</given-names></name></person-group><article-title>Revision of <italic><tp:taxon-name><tp:taxon-name-part taxon-name-part-type="genus" reg="Nagiella">Nagiella</tp:taxon-name-part></tp:taxon-name></italic> Munroe (<tp:taxon-name><tp:taxon-name-part taxon-name-part-type="order">Lepidoptera</tp:taxon-name-part></tp:taxon-name>, <tp:taxon-name><tp:taxon-name-part taxon-name-part-type="family">Crambidae</tp:taxon-name-part></tp:taxon-name>), with the description of a new species from China</article-title><source>Zookeys</source><day>27</day><month>8</month><year>2020</year><volume>964</volume><fpage>143</fpage><lpage>159</lpage><pub-id pub-id-type="doi">10.3897/zookeys.964.55703</pub-id></mixed-citation></tp:treatment-meta><tp:nomenclature><tp:taxon-name><object-id xmlns:xlink="http://www.w3.org/1999/xlink" content-type="arpha" xlink:type="simple">9CC5656C-8F4F-5E8E-8B25-E7A67A4A4F3F</object-id>
              <tp:taxon-name-part taxon-name-part-type="genus" reg="Nagiella">Nagiella</tp:taxon-name-part>
              <tp:taxon-name-part taxon-name-part-type="species" reg="occultalis">occultalis</tp:taxon-name-part>
            </tp:taxon-name><tp:taxon-authority>Misbah &amp; Yang in Ullah et al. 2017</tp:taxon-authority><tp:nomenclature-citation-list><tp:nomenclature-citation><tp:taxon-name>
                  <tp:taxon-name-part taxon-name-part-type="genus" reg="Nagiella">Nagiella</tp:taxon-name-part> <tp:taxon-name-part taxon-name-part-type="species" reg="occultalis">occultalis</tp:taxon-name-part></tp:taxon-name><comment>Misbah &amp; Yang in <xref ref-type="bibr" rid="B42">Ullah et al. 2017</xref>: 70. Figs <xref ref-type="fig" rid="F2">2A</xref>, <xref ref-type="fig" rid="F2">3</xref>, <xref ref-type="fig" rid="F3">4A, B</xref>.</comment></tp:nomenclature-citation></tp:nomenclature-citation-list></tp:nomenclature><tp:treatment-sec sec-type="notes" id="SECID0EVBBG"><title>Note.</title><p>Description of the habitus and genitalia was provided by <xref ref-type="bibr" rid="B42">Ullah et al. (2017)</xref>.</p></tp:treatment-sec><tp:treatment-sec sec-type="distribution" id="SECID0E6BBG"><title>Distribution.</title><p>China (Shaanxi, Hubei) (<xref ref-type="bibr" rid="B42">Ullah et al. 2017</xref>).</p></tp:treatment-sec><tp:treatment-sec><!--Section generated to contain objects referenced in tp:taxon-treatment.--><fig id="F2" position="float" orientation="portrait"><object-id xmlns:xlink="http://www.w3.org/1999/xlink" content-type="doi" xlink:type="simple">10.3897/zookeys.964.55703.figures2-3</object-id><object-id xmlns:xlink="http://www.w3.org/1999/xlink" content-type="arpha" xlink:type="simple">5E0E51DB-0AF8-5808-AD0B-F88053A743BA</object-id><label>Figures 2, 3.</label><caption><p>Head and wing venation of <italic><tp:taxon-name><tp:taxon-name-part taxon-name-part-type="genus" reg="Nagiella">Nagiella</tp:taxon-name-part> <tp:taxon-name-part taxon-name-part-type="species" reg="quadrimaculalis">quadrimaculalis</tp:taxon-name-part></tp:taxon-name></italic> (Kollar &amp; Redtenbacher, 1844). Wing slide no. LXQ20001, male.</p></caption><graphic xmlns:xlink="http://www.w3.org/1999/xlink" xlink:href="zookeys-964-143-g002.jpg" position="float" orientation="portrait" xlink:type="simple" id="oo_446786.jpg"><uri content-type="original_file" xlink:type="simple">https://binary.pensoft.net/fig/446786</uri></graphic></fig><fig id="F3" position="float" orientation="portrait"><object-id xmlns:xlink="http://www.w3.org/1999/xlink" content-type="doi" xlink:type="simple">10.3897/zookeys.964.55703.figures4-8</object-id><object-id xmlns:xlink="http://www.w3.org/1999/xlink" content-type="arpha" xlink:type="simple">0BCC2FC6-73DD-579D-A8BE-25B4840E1E79</object-id><label>Figures 4–8.</label><caption><p>Habitus of <italic><tp:taxon-name><tp:taxon-name-part taxon-name-part-type="genus" reg="Nagiella">Nagiella</tp:taxon-name-part></tp:taxon-name></italic> species <bold>4</bold><italic><tp:taxon-name><tp:taxon-name-part taxon-name-part-type="genus" reg="Nagiella">N.</tp:taxon-name-part> <tp:taxon-name-part taxon-name-part-type="species" reg="hortulatoides">hortulatoides</tp:taxon-name-part></tp:taxon-name></italic> male <bold>5</bold><italic><tp:taxon-name><tp:taxon-name-part taxon-name-part-type="genus" reg="Nagiella">N.</tp:taxon-name-part> <tp:taxon-name-part taxon-name-part-type="species" reg="inferior">inferior</tp:taxon-name-part></tp:taxon-name></italic> male <bold>6</bold><italic><tp:taxon-name><tp:taxon-name-part taxon-name-part-type="genus" reg="Nagiella">N.</tp:taxon-name-part> <tp:taxon-name-part taxon-name-part-type="species" reg="quadrimaculalis">quadrimaculalis</tp:taxon-name-part></tp:taxon-name></italic> male <bold>7</bold><italic><tp:taxon-name><tp:taxon-name-part taxon-name-part-type="genus" reg="Nagia">Nagia</tp:taxon-name-part> <tp:taxon-name-part taxon-name-part-type="species" reg="incomitata">incomitata</tp:taxon-name-part></tp:taxon-name></italic><xref ref-type="bibr" rid="B38">Swinhoe 1894</xref> female, type, BMNH Pyr., London. <bold>7A</bold> head <bold>8</bold><italic><tp:taxon-name><tp:taxon-name-part taxon-name-part-type="genus" reg="Nagiella">Nagiella</tp:taxon-name-part> <tp:taxon-name-part taxon-name-part-type="species" reg="bispina">bispina</tp:taxon-name-part></tp:taxon-name></italic> sp. nov. male, holotype.</p></caption><graphic xmlns:xlink="http://www.w3.org/1999/xlink" xlink:href="zookeys-964-143-g003.jpg" position="float" orientation="portrait" xlink:type="simple" id="oo_446787.jpg"><uri content-type="original_file" xlink:type="simple">https://binary.pensoft.net/fig/446787</uri></graphic></fig></tp:treatment-sec><ref-list><ref id="B42"><mixed-citation xmlns:xlink="http://www.w3.org/1999/xlink" xlink:type="simple"><person-group><name name-style="western"><surname>Ullah</surname><given-names>M</given-names></name><name name-style="western"><surname>Yang</surname><given-names>ZF</given-names></name><name name-style="western"><surname>Qiao</surname><given-names>PP</given-names></name><name name-style="western"><surname>Zhang</surname><given-names>YL</given-names></name></person-group> (<year>2017</year>) <article-title>A new cryptic species of <italic><tp:taxon-name><tp:taxon-name-part taxon-name-part-type="genus">Nagiella</tp:taxon-name-part></tp:taxon-name></italic> Munroe from China revealed by DNA barcodes and morphological evidence (<tp:taxon-name><tp:taxon-name-part taxon-name-part-type="order">Lepidoptera</tp:taxon-name-part></tp:taxon-name>, <tp:taxon-name><tp:taxon-name-part taxon-name-part-type="family">Crambidae</tp:taxon-name-part></tp:taxon-name>, <tp:taxon-name><tp:taxon-name-part taxon-name-part-type="subfamily">Spilomelinae</tp:taxon-name-part></tp:taxon-name>).</article-title><source>ZooKeys</source><volume>679</volume>: <fpage>65</fpage>–<lpage>76</lpage>. <ext-link xlink:type="simple" ext-link-type="doi" xlink:href="10.3897/zookeys.679.11960">https://doi.org/10.3897/zookeys.679.11960</ext-link></mixed-citation></ref><ref id="B38"><mixed-citation xmlns:xlink="http://www.w3.org/1999/xlink" xlink:type="simple"><person-group><name name-style="western"><surname>Swinhoe</surname><given-names>C</given-names></name></person-group> (<year>1894</year>) New <tp:taxon-name><tp:taxon-name-part taxon-name-part-type="above-genus">Pyrales</tp:taxon-name-part></tp:taxon-name> from the Khasia Hills. Annals and Magazine of Natural History, including Zoology, Botany and Geology, London (ser. 6) 14(81): 197–210. <ext-link xlink:type="simple" ext-link-type="doi" xlink:href="10.1080/00222939408677791">https://doi.org/10.1080/00222939408677791</ext-link></mixed-citation></ref></ref-list></tp:taxon-treatment>
