# Supplementary material for: Revision of Nagiella Munroe (Lepidoptera, Crambidae), with the description of a new species from China
Source: Zookeys. 2020 Aug 27;964:143–59. doi: 10.3897/zookeys.964.55703 (PMC7471130; doi:10.3897/zookeys.964.55703)
Supplement: XML Treatment for Nagiella bispina [file zookeys.964.55703-treatment6.xml]

<!DOCTYPE tp:taxon-treatment
  PUBLIC "-//TaxonX//DTD Taxonomic Treatment Publishing DTD v0 20100105//EN" "tax-treatment-NSO.dtd">
<tp:taxon-treatment xmlns:tp="http://www.plazi.org/taxpub"><tp:treatment-meta><kwd-group><label>Taxon classification</label><kwd><named-content xmlns:xlink="http://www.w3.org/1999/xlink" content-type="kingdom">Animalia</named-content></kwd><kwd><named-content xmlns:xlink="http://www.w3.org/1999/xlink" content-type="order">Lepidoptera</named-content></kwd><kwd><named-content xmlns:xlink="http://www.w3.org/1999/xlink" content-type="family">Crambidae</named-content></kwd></kwd-group><mixed-citation publication-type="journal"><person-group><name><surname>Lu</surname><given-names>Xiao-Qiang</given-names></name><name><surname>Du</surname><given-names>Xi-Cui</given-names></name></person-group><article-title>Revision of <italic><tp:taxon-name><tp:taxon-name-part taxon-name-part-type="genus" reg="Nagiella">Nagiella</tp:taxon-name-part></tp:taxon-name></italic> Munroe (<tp:taxon-name><tp:taxon-name-part taxon-name-part-type="order">Lepidoptera</tp:taxon-name-part></tp:taxon-name>, <tp:taxon-name><tp:taxon-name-part taxon-name-part-type="family">Crambidae</tp:taxon-name-part></tp:taxon-name>), with the description of a new species from China</article-title><source>Zookeys</source><day>27</day><month>8</month><year>2020</year><volume>964</volume><fpage>143</fpage><lpage>159</lpage><pub-id pub-id-type="doi">10.3897/zookeys.964.55703</pub-id></mixed-citation></tp:treatment-meta><tp:nomenclature><tp:taxon-name><object-id xmlns:xlink="http://www.w3.org/1999/xlink" content-type="arpha" xlink:type="simple">7E56D304-3F9B-50DA-B4E1-03685AB576D3</object-id>
              <tp:taxon-name-part taxon-name-part-type="genus" reg="Nagiella">Nagiella</tp:taxon-name-part>
              <tp:taxon-name-part taxon-name-part-type="species" reg="bispina">bispina</tp:taxon-name-part>
              <object-id xmlns:xlink="http://www.w3.org/1999/xlink" content-type="zoobank" xlink:type="simple">http://zoobank.org/EA3EDE34-1DEA-4FA7-B5A9-70F596B3B2DE</object-id>
            </tp:taxon-name><tp:taxon-status xmlns:xlink="http://www.w3.org/1999/xlink" xlink:type="simple">sp. nov.</tp:taxon-status><xref ref-type="fig" rid="F3">Figures 8</xref><xref ref-type="fig" rid="F4">, 12</xref><xref ref-type="fig" rid="F4">, 15</xref><xref ref-type="fig" rid="F4">, 15A</xref></tp:nomenclature><tp:treatment-sec sec-type="type material" id="SECID0EBEBG"><title>Type material.</title><p><bold><italic>Holotype</italic>.</bold> ♂, pinned, with genitalia on a separate slide. China, Guangdong: Nanling, Babao Mountain Nature Reserve, <named-content xmlns:xlink="http://www.w3.org/1999/xlink" content-type="dwc:verbatimCoordinates" xlink:type="simple"><named-content content-type="geo-json" specific-use="{&#34;type&#34;:&#34;Point&#34;,&#34;coordinates&#34;:[113.030000,24.980000]}" id="NCID0EPEBG" xlink:type="simple">24.98N, 113.03E</named-content></named-content>, 1070 m, 23.VIII.2010, leg. Xi-Cui Du, genitalia slide no. XLJ14011 ♂. <bold><italic>Paratypes</italic>.</bold> China, Guangdong: 1 ♂, 1 ♀, same data as holotype. Genitalia slide no.: XLJ14009 ♀, XLJ14134 ♂.</p></tp:treatment-sec><tp:treatment-sec sec-type="diagnosis" id="SECID0EYEBG"><title>Diagnosis.</title><p>This species is very similar to <italic><tp:taxon-name><tp:taxon-name-part taxon-name-part-type="genus" reg="Nagiella">N.</tp:taxon-name-part> <tp:taxon-name-part taxon-name-part-type="species" reg="quadrimaculalis">quadrimaculalis</tp:taxon-name-part></tp:taxon-name></italic> externally, but can be distinguished from the latter by its rather short and wide uncus with distal margin round, gnathos absent, clasper thick thorn-like, phallus with a hook-shaped cornutus; ductus bursae ca. the same length as corpus bursae with two thorn-like signa (Fig. <xref ref-type="fig" rid="F4">15A</xref>). In <italic><tp:taxon-name><tp:taxon-name-part taxon-name-part-type="genus" reg="Nagiella">N.</tp:taxon-name-part> <tp:taxon-name-part taxon-name-part-type="species" reg="quadrimaculalis">quadrimaculalis</tp:taxon-name-part></tp:taxon-name></italic>, the uncus is trapezoidal, gnathos is slender and finger-like, clasper is thickly finger-like, and phallus exhibits no cornuti; ductus bursae is ca. twice the length of corpus bursae and corpus bursae has a small round signum (Fig. <xref ref-type="fig" rid="F4">14</xref>).</p></tp:treatment-sec><tp:treatment-sec sec-type="description" id="SECID0E3FBG"><title>Description.</title><p>Adult (Fig. <xref ref-type="fig" rid="F3">8</xref>). Body brown tinged with copper-colour. Forewing length 11.5–13.5 mm (wingspan 26.0–30.0 mm). Frons, vertex, antenna and maxillary palpus brown. Male antenna with ventral cilia ca. half as long as the diameter of flagellomere. Labial palpus with first and second segments white ventrally, the rest brown. Thorax and abdomen brown dorsally, off-white ventrally. Legs off-white, fore tibia brown distally. Wings brown. Forewing with antemedial line excurved, unclear; orbicular spot and discoidal spot dark brown, the latter squarish; a small white spot between the orbicular spot and discoidal spot; a large white sub-reniform spot between the discoidal spot and postmedial line, up to Rs<sub>2</sub>+Rs<sub>3</sub> and down to CuA<sub>1</sub>; postmedial line unclear, from ca. 2/3 of the costa, along outer edge of the large white spot, excurved from M<sub>2</sub> to CuA<sub>2</sub>, then incurved and nearly vertical to the inner margin below the posterior angle of cell; cilia lightly brown with white basal line. Hindwing with discoidal spot dark brown, short band; a large white irregular quadrilateral spot between the discoidal spot and postmedial line, dentated between M<sub>2</sub> and M<sub>3</sub>; postmedial line unclear, along outer edge of the large white spot, lightly excurved from M<sub>2</sub> to CuA<sub>2</sub>, then incurved and nearly vertical to the inner margin below the posterior angle of cell; cilia lightly brown with white basal line. Abdomen with each segment white distally.</p></tp:treatment-sec><tp:treatment-sec sec-type="Male genitalia" id="SECID0EYGBG"><title>Male genitalia</title><p>(Fig. <xref ref-type="fig" rid="F4">12</xref>). Uncus rather short and wide, with distal margin round. Gnathos absent. Valva lingulate, slightly widened; clasper thick thorn-like, with a cluster of long setae at the base. Saccus conical. Juxta near diamond. Phallus with a thick hook-shaped cornutus.</p></tp:treatment-sec><tp:treatment-sec sec-type="Female genitalia" id="SECID0ECHBG"><title>Female genitalia</title><p>(Fig. <xref ref-type="fig" rid="F4">15</xref>, <xref ref-type="fig" rid="F4">15A</xref>). Apophyses anteriores ca. twice the length of apophyses posteriores. Ductus bursae ca. the same length as corpus bursae, expanded and sclerotized near the middle; antrum slightly sclerotized; ductus seminalis from expanded part. Corpus bursae oval; two thorn-like signa of different sizes, surrounded by dense microspines.</p><fig id="F4" position="float" orientation="portrait"><object-id xmlns:xlink="http://www.w3.org/1999/xlink" content-type="doi" xlink:type="simple">10.3897/zookeys.964.55703.figures9-15</object-id><object-id xmlns:xlink="http://www.w3.org/1999/xlink" content-type="arpha" xlink:type="simple">9734F6CD-4906-5545-87CE-04AC3FB4CD4C</object-id><label>Figures 9–15.</label><caption><p>Genitalia of <italic><tp:taxon-name><tp:taxon-name-part taxon-name-part-type="genus" reg="Nagiella">Nagiella</tp:taxon-name-part></tp:taxon-name></italic> species <bold>9</bold><italic><tp:taxon-name><tp:taxon-name-part taxon-name-part-type="genus" reg="Nagiella">N.</tp:taxon-name-part> <tp:taxon-name-part taxon-name-part-type="species" reg="hortulatoides">hortulatoides</tp:taxon-name-part></tp:taxon-name></italic>: male, genitalia slide no. LXQ18311 <bold>10, 13</bold><italic><tp:taxon-name><tp:taxon-name-part taxon-name-part-type="genus" reg="Nagiella">N.</tp:taxon-name-part> <tp:taxon-name-part taxon-name-part-type="species" reg="inferior">inferior</tp:taxon-name-part></tp:taxon-name></italic>: <bold>10</bold> male, genitalia slide no. LXQ18291 <bold>13</bold> female, genitalia slide no. XLJ14239 <bold>11, 14</bold><italic><tp:taxon-name><tp:taxon-name-part taxon-name-part-type="genus" reg="Nagiella">N.</tp:taxon-name-part> <tp:taxon-name-part taxon-name-part-type="species" reg="quadrimaculalis">quadrimaculalis</tp:taxon-name-part></tp:taxon-name></italic>: <bold>11</bold> male, genitalia slide no. LXQ18310 <bold>14</bold> female, genitalia slide no. LXQ18306 <bold>12, 15</bold><italic><tp:taxon-name><tp:taxon-name-part taxon-name-part-type="genus" reg="Nagiella">N.</tp:taxon-name-part> <tp:taxon-name-part taxon-name-part-type="species" reg="bispina">bispina</tp:taxon-name-part></tp:taxon-name></italic> sp. nov.: <bold>12</bold> male, holotype, genitalia slide no. XLJ14011 <bold>15</bold> female, paratype, slide no. XLJ14009 <bold>15A</bold> signa.</p></caption><graphic xmlns:xlink="http://www.w3.org/1999/xlink" xlink:href="zookeys-964-143-g004.jpg" position="float" orientation="portrait" xlink:type="simple" id="oo_446788.jpg"><uri content-type="original_file" xlink:type="simple">https://binary.pensoft.net/fig/446788</uri></graphic></fig></tp:treatment-sec><tp:treatment-sec sec-type="etymology" id="SECID0EGKBG"><title>Etymology.</title><p>The specific name, <italic><tp:taxon-name><tp:taxon-name-part taxon-name-part-type="genus" reg="Nagiella"/><tp:taxon-name-part taxon-name-part-type="species" reg="bispina">bispina</tp:taxon-name-part></tp:taxon-name></italic>, is derived from the Latin <italic>bi</italic> (meaning two or double) and <italic>spina</italic> (meaning spine or thorn) in reference to the two thorn-like signa.</p></tp:treatment-sec><tp:treatment-sec sec-type="distribution" id="SECID0E1KBG"><title>Distribution.</title><p>China (Guangdong).</p></tp:treatment-sec><tp:treatment-sec><!--Section generated to contain objects referenced in tp:taxon-treatment.--><fig id="F3" position="float" orientation="portrait"><object-id xmlns:xlink="http://www.w3.org/1999/xlink" content-type="doi" xlink:type="simple">10.3897/zookeys.964.55703.figures4-8</object-id><object-id xmlns:xlink="http://www.w3.org/1999/xlink" content-type="arpha" xlink:type="simple">0BCC2FC6-73DD-579D-A8BE-25B4840E1E79</object-id><label>Figures 4–8.</label><caption><p>Habitus of <italic><tp:taxon-name><tp:taxon-name-part taxon-name-part-type="genus" reg="Nagiella">Nagiella</tp:taxon-name-part></tp:taxon-name></italic> species <bold>4</bold><italic><tp:taxon-name><tp:taxon-name-part taxon-name-part-type="genus" reg="Nagiella">N.</tp:taxon-name-part> <tp:taxon-name-part taxon-name-part-type="species" reg="hortulatoides">hortulatoides</tp:taxon-name-part></tp:taxon-name></italic> male <bold>5</bold><italic><tp:taxon-name><tp:taxon-name-part taxon-name-part-type="genus" reg="Nagiella">N.</tp:taxon-name-part> <tp:taxon-name-part taxon-name-part-type="species" reg="inferior">inferior</tp:taxon-name-part></tp:taxon-name></italic> male <bold>6</bold><italic><tp:taxon-name><tp:taxon-name-part taxon-name-part-type="genus" reg="Nagiella">N.</tp:taxon-name-part> <tp:taxon-name-part taxon-name-part-type="species" reg="quadrimaculalis">quadrimaculalis</tp:taxon-name-part></tp:taxon-name></italic> male <bold>7</bold><italic><tp:taxon-name><tp:taxon-name-part taxon-name-part-type="genus" reg="Nagia">Nagia</tp:taxon-name-part> <tp:taxon-name-part taxon-name-part-type="species" reg="incomitata">incomitata</tp:taxon-name-part></tp:taxon-name></italic><xref ref-type="bibr" rid="B38">Swinhoe 1894</xref> female, type, BMNH Pyr., London. <bold>7A</bold> head <bold>8</bold><italic><tp:taxon-name><tp:taxon-name-part taxon-name-part-type="genus" reg="Nagiella">Nagiella</tp:taxon-name-part> <tp:taxon-name-part taxon-name-part-type="species" reg="bispina">bispina</tp:taxon-name-part></tp:taxon-name></italic> sp. nov. male, holotype.</p></caption><graphic xmlns:xlink="http://www.w3.org/1999/xlink" xlink:href="zookeys-964-143-g003.jpg" position="float" orientation="portrait" xlink:type="simple" id="oo_446787.jpg"><uri content-type="original_file" xlink:type="simple">https://binary.pensoft.net/fig/446787</uri></graphic></fig></tp:treatment-sec><ref-list><ref id="B38"><mixed-citation xmlns:xlink="http://www.w3.org/1999/xlink" xlink:type="simple"><person-group><name name-style="western"><surname>Swinhoe</surname><given-names>C</given-names></name></person-group> (<year>1894</year>) New <tp:taxon-name><tp:taxon-name-part taxon-name-part-type="above-genus">Pyrales</tp:taxon-name-part></tp:taxon-name> from the Khasia Hills. Annals and Magazine of Natural History, including Zoology, Botany and Geology, London (ser. 6) 14(81): 197–210. <ext-link xlink:type="simple" ext-link-type="doi" xlink:href="10.1080/00222939408677791">https://doi.org/10.1080/00222939408677791</ext-link></mixed-citation></ref></ref-list></tp:taxon-treatment>
